# Supplementary material for: Multifaceted atlases of the human brain in its infancy
Source: Nat Methods. 2022 Dec 30;20(1):55–64. doi: 10.1038/s41592-022-01703-z (PMC9834057; doi:10.1038/s41592-022-01703-z)
Supplement: Supplementary file 3 — Source data for Supplementary Figure 5. [file 41592_2022_1703_MOESM3_ESM.xlsx]

## Sheet: Suppl_Fig5_Velocity
Age	Cortical Thickness	Surface Area	Average Convexity	Mean Curvature	GM Volume	WM Volume	vCSF Volume	Whole Brain Volume
0	0.146236	9658.86	0.0186387	-0.0146052	58.6443	33.7758	1.25931	92.494
0.0143553	0.146236	9658.86	0.0186387	-0.0146052	58.6443	33.7758	1.25931	92.494
0.0285692	0.146236	9658.86	0.0186387	-0.0146052	58.6443	33.7758	1.25931	92.494
0.0426443	0.146236	9658.86	0.0186387	-0.0146052	58.6443	33.7758	1.25931	92.494
0.0565835	0.146236	9658.86	0.0186387	-0.0146052	58.6443	33.7758	1.25931	92.494
0.0703893	0.146236	9658.86	0.0186387	-0.0146052	58.6443	33.7758	1.25931	92.494
0.0840643	0.146236	9658.86	0.0186387	-0.0146052	58.6443	33.7758	1.25931	92.494
0.0976108	0.146236	9658.86	0.0186387	-0.0146052	58.6443	33.7758	1.25931	92.494
0.111031	0.146236	9658.86	0.0186387	-0.0146052	58.6443	33.7758	1.25931	92.494
0.124328	0.146236	9658.86	0.0186387	-0.0146052	58.6443	33.7758	1.25931	92.494
0.137504	0.146236	9658.86	0.0186387	-0.0146052	58.6443	33.7758	1.25931	92.494
0.15056	0.146236	9658.86	0.0186387	-0.0146052	58.6443	33.7758	1.25931	92.494
0.163499	0.146236	9658.86	0.0186387	-0.0146052	58.6443	33.7758	1.25931	92.494
0.176323	0.146236	9658.86	0.0186387	-0.0146052	58.6443	33.7758	1.25931	92.494
0.189034	0.146236	9658.86	0.0186387	-0.0146052	58.6443	33.7758	1.25931	92.494
0.201634	0.146236	9658.86	0.0186387	-0.0146052	58.6443	33.7758	1.25931	92.494
0.214125	0.146236	9658.86	0.0186387	-0.0146052	58.6443	33.7758	1.25931	92.494
0.226509	0.146236	9658.86	0.0186387	-0.0146052	58.6443	33.7758	1.25931	92.494
0.238787	0.146236	9658.86	0.0186387	-0.0146052	58.6443	33.7758	1.25931	92.494
0.250962	0.146236	9658.86	0.0186387	-0.0146052	58.6443	33.7758	1.25931	92.494
0.263034	0.146236	9658.86	0.0186387	-0.0146052	58.6443	33.7758	1.25931	92.494
0.275007	0.146236	9658.86	0.0186387	-0.0146052	58.6443	33.7758	1.25931	92.494
0.286881	0.146236	9658.86	0.0186387	-0.0146052	58.6443	33.7758	1.25931	92.494
0.298658	0.146236	9658.86	0.0186387	-0.0146052	58.6443	33.7758	1.25931	92.494
0.31034	0.146236	9658.86	0.0186387	-0.0146052	58.6443	33.7758	1.25931	92.494
0.321928	0.146236	9658.86	0.0186387	-0.0146052	58.6443	33.7758	1.25931	92.494
0.333424	0.146236	9658.86	0.0186387	-0.0146052	58.6443	33.7758	1.25931	92.494
0.344828	0.146236	9658.86	0.0186387	-0.0146052	58.6443	33.7758	1.25931	92.494
0.356144	0.146236	9658.86	0.0186387	-0.0146052	58.6443	33.7758	1.25931	92.494
0.367371	0.146236	9658.86	0.0186387	-0.0146052	58.6443	33.7758	1.25931	92.494
0.378512	0.146236	9658.86	0.0186387	-0.0146052	58.6443	33.7758	1.25931	92.494
0.389567	0.146236	9658.86	0.0186387	-0.0146052	58.6443	33.7758	1.25931	92.494
0.400538	0.146236	9658.86	0.0186387	-0.0146052	58.6443	33.7758	1.25931	92.494
0.411426	0.146236	9658.86	0.0186387	-0.0146052	58.6443	33.7758	1.25931	92.494
0.422233	0.146236	9658.86	0.0186387	-0.0146052	58.6443	33.7758	1.25931	92.494
0.432959	0.146236	9658.86	0.0186387	-0.0146052	58.6443	33.7758	1.25931	92.494
0.443607	0.146236	9658.86	0.0186387	-0.0146052	58.6443	33.7758	1.25931	92.494
0.454176	0.146236	9658.86	0.0186387	-0.0146052	58.6443	33.7758	1.25931	92.494
0.464668	0.146236	9658.86	0.0186387	-0.0146052	58.6443	33.7758	1.25931	92.494
0.475085	0.146236	9658.86	0.0186387	-0.0146052	58.6443	33.7758	1.25931	92.494
0.485427	0.146236	9658.86	0.0186387	-0.0146052	58.6443	33.7758	1.25931	92.494
0.495695	0.146236	9658.86	0.0186387	-0.0146052	58.6443	33.7758	1.25931	92.494
0.505891	0.146236	9658.86	0.0186387	-0.0146052	58.6443	33.7758	1.25931	92.494
0.516015	0.146236	9658.86	0.0186387	-0.0146052	58.6443	33.7758	1.25931	92.494
0.526069	0.146236	9658.86	0.0186387	-0.0146052	58.6443	33.7758	1.25931	92.494
0.536053	0.146236	9658.86	0.0186387	-0.0146052	58.6443	33.7758	1.25931	92.494
0.545968	0.146236	9658.86	0.0186387	-0.0146052	58.6443	33.7758	1.25931	92.494
0.555816	0.146236	9658.86	0.0186387	-0.0146052	58.6443	33.7758	1.25931	92.494
0.565597	0.146236	9658.86	0.0186387	-0.0146052	58.6443	33.7758	1.25931	92.494
0.575312	0.146236	9658.86	0.0186387	-0.0146052	58.6443	33.7758	1.25931	92.494
0.584963	0.146236	9658.86	0.0186387	-0.0146052	58.6443	33.7758	1.25931	92.494
0.594549	0.146237	9658.93	0.0186388	-0.0146052	58.6448	33.7761	1.25933	92.4947
0.604071	0.146238	9659.13	0.0186391	-0.0146052	58.6463	33.7769	1.25939	92.4971
0.613532	0.14624	9659.45	0.0186395	-0.014605	58.6488	33.7782	1.25949	92.5009
0.62293	0.146243	9659.9	0.0186402	-0.0146049	58.6523	33.78	1.25962	92.5062
0.632268	0.146246	9660.47	0.018641	-0.0146047	58.6567	33.7824	1.25979	92.513
0.641546	0.146251	9661.16	0.0186419	-0.0146044	58.6621	33.7852	1.25999	92.5212
0.650765	0.146256	9661.97	0.018643	-0.0146041	58.6684	33.7885	1.26023	92.5307
0.659925	0.146261	9662.9	0.0186443	-0.0146038	58.6755	33.7922	1.2605	92.5417
0.669027	0.146268	9663.94	0.0186458	-0.0146034	58.6836	33.7965	1.26081	92.554
0.678072	0.146275	9665.09	0.0186474	-0.014603	58.6925	33.8011	1.26115	92.5676
0.687061	0.146282	9666.35	0.0186491	-0.0146026	58.7022	33.8063	1.26152	92.5825
0.695994	0.146291	9667.71	0.018651	-0.0146021	58.7128	33.8118	1.26192	92.5986
0.704872	0.1463	9669.18	0.0186531	-0.0146016	58.7242	33.8178	1.26235	92.616
0.713696	0.14631	9670.76	0.0186552	-0.014601	58.7363	33.8242	1.26282	92.6346
0.722466	0.14632	9672.43	0.0186576	-0.0146004	58.7493	33.831	1.26331	92.6544
0.731183	0.146331	9674.21	0.01866	-0.0145998	58.763	33.8383	1.26383	92.6754
0.739848	0.146342	9676.08	0.0186626	-0.0145991	58.7775	33.8459	1.26439	92.6975
0.748461	0.146355	9678.04	0.0186654	-0.0145984	58.7928	33.8539	1.26497	92.7208
0.757023	0.146367	9680.11	0.0186682	-0.0145977	58.8087	33.8623	1.26557	92.7452
0.765535	0.14638	9682.26	0.0186712	-0.0145969	58.8254	33.871	1.26621	92.7706
0.773996	0.146394	9684.5	0.0186743	-0.0145961	58.8427	33.8802	1.26687	92.7972
0.782409	0.146409	9686.83	0.0186776	-0.0145953	58.8608	33.8896	1.26756	92.8248
0.790772	0.146424	9689.25	0.0186809	-0.0145944	58.8795	33.8995	1.26827	92.8534
0.799087	0.146439	9691.76	0.0186844	-0.0145936	58.8989	33.9097	1.26901	92.883
0.807355	0.146455	9694.35	0.018688	-0.0145926	58.9189	33.9202	1.26977	92.9136
0.815575	0.146471	9697.02	0.0186917	-0.0145917	58.9396	33.9311	1.27056	92.9452
0.823749	0.146488	9699.77	0.0186955	-0.0145907	58.9609	33.9423	1.27137	92.9777
0.831877	0.146506	9702.6	0.0186995	-0.0145897	58.9828	33.9538	1.2722	93.0112
0.83996	0.146524	9705.51	0.0187035	-0.0145887	59.0054	33.9656	1.27306	93.0456
0.847997	0.146542	9708.49	0.0187076	-0.0145876	59.0285	33.9778	1.27394	93.081
0.85599	0.146561	9711.56	0.0187119	-0.0145865	59.0522	33.9903	1.27484	93.1172
0.863938	0.14658	9714.69	0.0187162	-0.0145854	59.0764	34.003	1.27576	93.1543
0.871844	0.1466	9717.9	0.0187207	-0.0145843	59.1013	34.0161	1.27671	93.1922
0.879706	0.14662	9721.18	0.0187252	-0.0145831	59.1267	34.0294	1.27768	93.231
0.887525	0.146641	9724.53	0.0187299	-0.0145819	59.1526	34.0431	1.27866	93.2706
0.895303	0.146662	9727.95	0.0187346	-0.0145807	59.1791	34.057	1.27967	93.311
0.903038	0.146683	9731.43	0.0187395	-0.0145795	59.206	34.0712	1.2807	93.3523
0.910733	0.146705	9734.99	0.0187444	-0.0145782	59.2336	34.0856	1.28174	93.3943
0.918386	0.146728	9738.61	0.0187494	-0.0145769	59.2616	34.1003	1.28281	93.4371
0.925999	0.14675	9742.29	0.0187546	-0.0145756	59.2901	34.1153	1.28389	93.4806
0.933573	0.146773	9746.03	0.0187598	-0.0145743	59.3191	34.1306	1.285	93.5249
0.941106	0.146797	9749.84	0.018765	-0.0145729	59.3485	34.1461	1.28612	93.57
0.948601	0.146821	9753.71	0.0187704	-0.0145715	59.3785	34.1618	1.28726	93.6157
0.956057	0.146845	9757.64	0.0187759	-0.0145701	59.4089	34.1778	1.28842	93.6622
0.963474	0.146869	9761.63	0.0187814	-0.0145687	59.4398	34.194	1.28959	93.7094
0.970854	0.146894	9765.67	0.018787	-0.0145673	59.4711	34.2105	1.29079	93.7572
0.978196	0.14692	9769.77	0.0187927	-0.0145658	59.5028	34.2272	1.29199	93.8057
0.9855	0.146945	9773.93	0.0187985	-0.0145643	59.535	34.2441	1.29322	93.8549
0.992768	0.146971	9778.15	0.0188043	-0.0145628	59.5676	34.2613	1.29446	93.9047
1	0.146997	9782.41	0.0188103	-0.0145613	59.6007	34.2786	1.29572	93.9552
1.0072	0.147024	9786.73	0.0188163	-0.0145598	59.6341	34.2962	1.29699	94.0063
1.01436	0.147051	9791.11	0.0188223	-0.0145582	59.668	34.314	1.29828	94.058
1.02148	0.147078	9795.53	0.0188285	-0.0145567	59.7022	34.332	1.29958	94.1104
1.02857	0.147106	9800	0.0188347	-0.0145551	59.7369	34.3502	1.3009	94.1633
1.03562	0.147134	9804.53	0.018841	-0.0145535	59.7719	34.3686	1.30223	94.2168
1.04264	0.147162	9809.1	0.0188473	-0.0145518	59.8073	34.3872	1.30358	94.2709
1.04963	0.14719	9813.72	0.0188537	-0.0145502	59.8431	34.406	1.30494	94.3255
1.05658	0.147219	9818.39	0.0188602	-0.0145485	59.8792	34.425	1.30632	94.3808
1.0635	0.147248	9823.11	0.0188668	-0.0145469	59.9157	34.4442	1.30771	94.4365
1.07039	0.147277	9827.87	0.0188734	-0.0145452	59.9525	34.4636	1.30911	94.4928
1.07724	0.147307	9832.67	0.01888	-0.0145435	59.9897	34.4832	1.31053	94.5497
1.08406	0.147337	9837.52	0.0188868	-0.0145417	60.0273	34.5029	1.31196	94.607
1.09085	0.147367	9842.41	0.0188936	-0.01454	60.0652	34.5228	1.3134	94.6649
1.09761	0.147397	9847.35	0.0189004	-0.0145382	60.1034	34.5429	1.31485	94.7233
1.10434	0.147428	9852.33	0.0189073	-0.0145365	60.1419	34.5631	1.31632	94.7821
1.11103	0.147459	9857.35	0.0189143	-0.0145347	60.1808	34.5836	1.3178	94.8415
1.1177	0.14749	9862.41	0.0189213	-0.0145329	60.2199	34.6042	1.31929	94.9014
1.12433	0.147521	9867.51	0.0189284	-0.0145311	60.2594	34.6249	1.32079	94.9617
1.13093	0.147553	9872.65	0.0189355	-0.0145293	60.2992	34.6458	1.32231	95.0225
1.1375	0.147585	9877.82	0.0189427	-0.0145274	60.3393	34.6669	1.32383	95.0837
1.14405	0.147617	9883.04	0.01895	-0.0145256	60.3796	34.6881	1.32537	95.1454
1.15056	0.147649	9888.29	0.0189573	-0.0145237	60.4203	34.7095	1.32692	95.2075
1.15704	0.147682	9893.58	0.0189646	-0.0145218	60.4612	34.731	1.32847	95.2701
1.1635	0.147715	9898.91	0.018972	-0.0145199	60.5025	34.7527	1.33004	95.3331
1.16993	0.147748	9904.27	0.0189795	-0.014518	60.544	34.7745	1.33162	95.3965
1.17632	0.147781	9909.67	0.0189869	-0.0145161	60.5858	34.7965	1.33321	95.4603
1.18269	0.147815	9915.1	0.0189945	-0.0145142	60.6278	34.8186	1.33481	95.5246
1.18903	0.147848	9920.56	0.0190021	-0.0145122	60.6701	34.8408	1.33643	95.5892
1.19535	0.147882	9926.06	0.0190097	-0.0145103	60.7127	34.8632	1.33805	95.6542
1.20163	0.147916	9931.59	0.0190174	-0.0145083	60.7555	34.8857	1.33968	95.7197
1.20789	0.14795	9937.16	0.0190251	-0.0145063	60.7986	34.9084	1.34131	95.7855
1.21412	0.147985	9942.75	0.0190329	-0.0145043	60.8419	34.9312	1.34296	95.8517
1.22033	0.14802	9948.38	0.0190407	-0.0145023	60.8854	34.954	1.34462	95.9182
1.22651	0.148054	9954.04	0.0190486	-0.0145003	60.9292	34.9771	1.34629	95.9851
1.23266	0.148089	9959.73	0.0190565	-0.0144983	60.9733	35.0002	1.34796	96.0524
1.23879	0.148125	9965.44	0.0190644	-0.0144963	61.0175	35.0235	1.34965	96.12
1.24489	0.14816	9971.19	0.0190724	-0.0144942	61.062	35.0469	1.35134	96.188
1.25096	0.148196	9976.97	0.0190804	-0.0144922	61.1067	35.0704	1.35304	96.2563
1.25701	0.148231	9982.77	0.0190884	-0.0144901	61.1517	35.094	1.35475	96.325
1.26303	0.148267	9988.6	0.0190965	-0.014488	61.1968	35.1177	1.35647	96.3939
1.26903	0.148303	9994.46	0.0191047	-0.0144859	61.2422	35.1416	1.3582	96.4632
1.27501	0.14834	10000.4	0.0191129	-0.0144839	61.2877	35.1655	1.35993	96.5329
1.28096	0.148376	10006.3	0.0191211	-0.0144818	61.3335	35.1896	1.36168	96.6028
1.28688	0.148413	10012.2	0.0191293	-0.0144796	61.3795	35.2138	1.36343	96.6731
1.29278	0.148449	10018.2	0.0191376	-0.0144775	61.4257	35.2381	1.36518	96.7436
1.29866	0.148486	10024.2	0.0191459	-0.0144754	61.472	35.2624	1.36695	96.8145
1.30451	0.148523	10030.2	0.0191543	-0.0144733	61.5186	35.2869	1.36872	96.8856
1.31034	0.148561	10036.2	0.0191626	-0.0144711	61.5654	35.3115	1.3705	96.957
1.31615	0.148598	10042.3	0.0191711	-0.0144689	61.6123	35.3362	1.37229	97.0288
1.32193	0.148635	10048.4	0.0191795	-0.0144668	61.6594	35.3609	1.37408	97.1008
1.32769	0.148673	10054.5	0.019188	-0.0144646	61.7067	35.3858	1.37588	97.1731
1.33342	0.148711	10060.6	0.0191965	-0.0144624	61.7542	35.4108	1.37769	97.2456
1.33914	0.148749	10066.8	0.0192051	-0.0144602	61.8019	35.4358	1.3795	97.3184
1.34483	0.148787	10072.9	0.0192136	-0.014458	61.8497	35.461	1.38133	97.3915
1.3505	0.148825	10079.1	0.0192223	-0.0144558	61.8977	35.4862	1.38315	97.4648
1.35614	0.148863	10085.4	0.0192309	-0.0144536	61.9459	35.5115	1.38499	97.5384
1.36177	0.148902	10091.6	0.0192396	-0.0144514	61.9942	35.537	1.38683	97.6123
1.36737	0.14894	10097.9	0.0192483	-0.0144492	62.0427	35.5624	1.38867	97.6864
1.37295	0.148979	10104.2	0.019257	-0.0144469	62.0914	35.588	1.39052	97.7607
1.37851	0.149018	10110.5	0.0192657	-0.0144447	62.1402	35.6137	1.39238	97.8353
1.38405	0.149057	10116.8	0.0192745	-0.0144425	62.1891	35.6394	1.39425	97.9101
1.38957	0.149096	10123.1	0.0192833	-0.0144402	62.2382	35.6652	1.39611	97.9851
1.39506	0.149135	10129.5	0.0192922	-0.0144379	62.2875	35.6911	1.39799	98.0604
1.40054	0.149174	10135.9	0.019301	-0.0144357	62.3369	35.7171	1.39987	98.1359
1.40599	0.149214	10142.3	0.0193099	-0.0144334	62.3865	35.7432	1.40176	98.2116
1.41143	0.149253	10148.7	0.0193188	-0.0144311	62.4362	35.7693	1.40365	98.2875
1.41684	0.149293	10155.1	0.0193278	-0.0144288	62.486	35.7955	1.40555	98.3637
1.42223	0.149333	10161.6	0.0193367	-0.0144265	62.536	35.8218	1.40745	98.44
1.42761	0.149373	10168.1	0.0193457	-0.0144242	62.5861	35.8481	1.40935	98.5166
1.43296	0.149413	10174.6	0.0193547	-0.0144219	62.6363	35.8745	1.41127	98.5934
1.43829	0.149453	10181.1	0.0193638	-0.0144196	62.6867	35.901	1.41318	98.6703
1.44361	0.149493	10187.6	0.0193728	-0.0144173	62.7372	35.9276	1.41511	98.7475
1.4489	0.149533	10194.1	0.0193819	-0.014415	62.7878	35.9542	1.41703	98.8248
1.45418	0.149574	10200.7	0.019391	-0.0144126	62.8386	35.9808	1.41897	98.9024
1.45943	0.149614	10207.3	0.0194001	-0.0144103	62.8894	36.0076	1.4209	98.9801
1.46467	0.149655	10213.8	0.0194093	-0.014408	62.9404	36.0344	1.42284	99.058
1.46989	0.149695	10220.4	0.0194184	-0.0144056	62.9915	36.0613	1.42479	99.1361
1.47508	0.149736	10227.1	0.0194276	-0.0144033	63.0428	36.0882	1.42674	99.2144
1.48027	0.149777	10233.7	0.0194368	-0.0144009	63.0941	36.1152	1.42869	99.2928
1.48543	0.149818	10240.3	0.0194461	-0.0143985	63.1456	36.1422	1.43065	99.3714
1.49057	0.149859	10247	0.0194553	-0.0143962	63.1971	36.1694	1.43261	99.4502
1.4957	0.1499	10253.7	0.0194646	-0.0143938	63.2488	36.1965	1.43458	99.5292
1.5008	0.149941	10260.4	0.0194739	-0.0143914	63.3006	36.2237	1.43655	99.6083
1.50589	0.149982	10267.1	0.0194832	-0.014389	63.3525	36.251	1.43853	99.6876
1.51096	0.150024	10273.8	0.0194925	-0.0143866	63.4045	36.2783	1.44051	99.767
1.51602	0.150065	10280.5	0.0195018	-0.0143843	63.4566	36.3057	1.44249	99.8466
1.52105	0.150107	10287.3	0.0195112	-0.0143819	63.5087	36.3332	1.44447	99.9263
1.52607	0.150148	10294	0.0195206	-0.0143795	63.561	36.3607	1.44647	100.006
1.53107	0.15019	10300.8	0.01953	-0.0143771	63.6134	36.3882	1.44846	100.086
1.53605	0.150232	10307.6	0.0195394	-0.0143746	63.6659	36.4158	1.45046	100.166
1.54102	0.150274	10314.4	0.0195488	-0.0143722	63.7185	36.4434	1.45246	100.247
1.54597	0.150316	10321.2	0.0195583	-0.0143698	63.7712	36.4711	1.45446	100.327
1.5509	0.150358	10328	0.0195677	-0.0143674	63.8239	36.4989	1.45647	100.408
1.55582	0.1504	10334.8	0.0195772	-0.014365	63.8768	36.5266	1.45848	100.489
1.56071	0.150442	10341.6	0.0195867	-0.0143625	63.9297	36.5545	1.4605	100.569
1.5656	0.150484	10348.5	0.0195962	-0.0143601	63.9827	36.5823	1.46252	100.65
1.57046	0.150526	10355.4	0.0196057	-0.0143577	64.0358	36.6103	1.46454	100.732
1.57531	0.150568	10362.2	0.0196153	-0.0143552	64.089	36.6382	1.46656	100.813
1.58015	0.150611	10369.1	0.0196248	-0.0143528	64.1423	36.6662	1.46859	100.894
1.58496	0.150653	10376	0.0196344	-0.0143503	64.1956	36.6943	1.47062	100.976
1.58976	0.150696	10382.9	0.019644	-0.0143479	64.2491	36.7224	1.47265	101.057
1.59455	0.150738	10389.8	0.0196536	-0.0143454	64.3026	36.7505	1.47469	101.139
1.59932	0.150781	10396.7	0.0196632	-0.0143429	64.3562	36.7787	1.47673	101.221
1.60407	0.150824	10403.7	0.0196728	-0.0143405	64.4098	36.8069	1.47877	101.303
1.60881	0.150866	10410.6	0.0196825	-0.014338	64.4635	36.8351	1.48082	101.385
1.61353	0.150909	10417.6	0.0196921	-0.0143355	64.5173	36.8634	1.48287	101.467
1.61824	0.150952	10424.5	0.0197018	-0.0143331	64.5712	36.8917	1.48492	101.55
1.62293	0.150995	10431.5	0.0197114	-0.0143306	64.6252	36.9201	1.48697	101.632
1.62761	0.151038	10438.5	0.0197211	-0.0143281	64.6792	36.9485	1.48903	101.715
1.63227	0.151081	10445.4	0.0197308	-0.0143256	64.7332	36.9769	1.49108	101.797
1.63691	0.151124	10452.4	0.0197405	-0.0143231	64.7874	37.0054	1.49315	101.88
1.64155	0.151167	10459.4	0.0197503	-0.0143206	64.8416	37.0339	1.49521	101.963
1.64616	0.15121	10466.5	0.01976	-0.0143182	64.8959	37.0624	1.49727	102.046
1.65076	0.151254	10473.5	0.0197697	-0.0143157	64.9502	37.091	1.49934	102.129
1.65535	0.151297	10480.5	0.0197795	-0.0143132	65.0046	37.1196	1.50141	102.212
1.65992	0.15134	10487.5	0.0197893	-0.0143107	65.0591	37.1482	1.50349	102.295
1.66448	0.151384	10494.6	0.019799	-0.0143082	65.1136	37.1769	1.50556	102.378
1.66903	0.151427	10501.6	0.0198088	-0.0143057	65.1682	37.2056	1.50764	102.462
1.67356	0.151471	10508.7	0.0198186	-0.0143031	65.2228	37.2343	1.50972	102.545
1.67807	0.151514	10515.7	0.0198284	-0.0143006	65.2775	37.263	1.5118	102.629
1.68257	0.151558	10522.8	0.0198383	-0.0142981	65.3322	37.2918	1.51388	102.712
1.68706	0.151601	10529.9	0.0198481	-0.0142956	65.387	37.3206	1.51597	102.796
1.69153	0.151645	10537	0.0198579	-0.0142931	65.4418	37.3494	1.51806	102.88
1.69599	0.151688	10544.1	0.0198678	-0.0142906	65.4967	37.3783	1.52015	102.964
1.70044	0.151732	10551.2	0.0198776	-0.014288	65.5517	37.4072	1.52224	103.048
1.70487	0.151776	10558.3	0.0198875	-0.0142855	65.6067	37.4361	1.52433	103.132
1.70929	0.15182	10565.4	0.0198974	-0.014283	65.6617	37.465	1.52643	103.216
1.7137	0.151864	10572.5	0.0199072	-0.0142805	65.7168	37.494	1.52852	103.3
1.71809	0.151907	10579.6	0.0199171	-0.0142779	65.772	37.523	1.53062	103.384
1.72247	0.151951	10586.8	0.019927	-0.0142754	65.8272	37.552	1.53272	103.469
1.72683	0.151995	10593.9	0.0199369	-0.0142729	65.8824	37.5811	1.53483	103.553
1.73118	0.152039	10601	0.0199469	-0.0142703	65.9377	37.6101	1.53693	103.637
1.73552	0.152083	10608.2	0.0199568	-0.0142678	65.993	37.6392	1.53904	103.722
1.73985	0.152127	10615.3	0.0199667	-0.0142652	66.0484	37.6683	1.54114	103.807
1.74416	0.152171	10622.5	0.0199766	-0.0142627	66.1038	37.6974	1.54325	103.891
1.74846	0.152216	10629.7	0.0199866	-0.0142601	66.1592	37.7266	1.54536	103.976
1.75275	0.15226	10636.8	0.0199965	-0.0142576	66.2147	37.7557	1.54747	104.061
1.75702	0.152304	10644	0.0200065	-0.014255	66.2702	37.7849	1.54959	104.146
1.76129	0.152348	10651.2	0.0200165	-0.0142525	66.3258	37.8141	1.5517	104.23
1.76553	0.152392	10658.4	0.0200264	-0.0142499	66.3814	37.8434	1.55382	104.315
1.76977	0.152437	10665.5	0.0200364	-0.0142474	66.437	37.8726	1.55594	104.4
1.774	0.152481	10672.7	0.0200464	-0.0142448	66.4927	37.9019	1.55805	104.485
1.77821	0.152525	10679.9	0.0200564	-0.0142423	66.5484	37.9312	1.56017	104.571
1.78241	0.15257	10687.1	0.0200664	-0.0142397	66.6041	37.9605	1.5623	104.656
1.7866	0.152614	10694.3	0.0200764	-0.0142371	66.6599	37.9898	1.56442	104.741
1.79077	0.152658	10701.5	0.0200864	-0.0142346	66.7157	38.0191	1.56654	104.826
1.79494	0.152703	10708.8	0.0200964	-0.014232	66.7715	38.0485	1.56867	104.911
1.79909	0.152747	10716	0.0201064	-0.0142295	66.8274	38.0778	1.5708	104.997
1.80323	0.152792	10723.2	0.0201165	-0.0142269	66.8833	38.1072	1.57292	105.082
1.80735	0.152836	10730.4	0.0201265	-0.0142243	66.9392	38.1366	1.57505	105.168
1.81147	0.152881	10737.6	0.0201365	-0.0142218	66.9952	38.166	1.57718	105.253
1.81558	0.152925	10744.9	0.0201466	-0.0142192	67.0511	38.1955	1.57931	105.339
1.81967	0.15297	10752.1	0.0201566	-0.0142166	67.1071	38.2249	1.58144	105.424
1.82375	0.153014	10759.3	0.0201667	-0.014214	67.1632	38.2544	1.58358	105.51
1.82782	0.153059	10766.6	0.0201767	-0.0142115	67.2192	38.2839	1.58571	105.596
1.83188	0.153104	10773.8	0.0201868	-0.0142089	67.2753	38.3133	1.58785	105.681
1.83592	0.153148	10781.1	0.0201968	-0.0142063	67.3314	38.3428	1.58998	105.767
1.83996	0.153193	10788.3	0.0202069	-0.0142037	67.3876	38.3724	1.59212	105.853
1.84398	0.153238	10795.6	0.020217	-0.0142011	67.4437	38.4019	1.59426	105.939
1.848	0.153282	10802.8	0.0202271	-0.0141986	67.4999	38.4314	1.59639	106.024
1.852	0.153327	10810.1	0.0202371	-0.014196	67.5561	38.461	1.59853	106.11
1.85599	0.153372	10817.4	0.0202472	-0.0141934	67.6124	38.4905	1.60067	106.196
1.85997	0.153417	10824.6	0.0202573	-0.0141908	67.6686	38.5201	1.60282	106.282
1.86394	0.153461	10831.9	0.0202674	-0.0141882	67.7249	38.5497	1.60496	106.368
1.8679	0.153506	10839.2	0.0202775	-0.0141857	67.7812	38.5793	1.6071	106.454
1.87184	0.153551	10846.5	0.0202876	-0.0141831	67.8375	38.6089	1.60924	106.54
1.87578	0.153596	10853.7	0.0202977	-0.0141805	67.8938	38.6385	1.61139	106.626
1.87971	0.153641	10861	0.0203078	-0.0141779	67.9501	38.6681	1.61353	106.712
1.88362	0.153685	10868.3	0.0203179	-0.0141753	68.0065	38.6977	1.61568	106.798
1.88753	0.15373	10875.6	0.020328	-0.0141727	68.0629	38.7274	1.61782	106.885
1.89142	0.153775	10882.9	0.0203381	-0.0141701	68.1193	38.757	1.61997	106.971
1.8953	0.15382	10890.1	0.0203483	-0.0141675	68.1757	38.7867	1.62212	107.057
1.89918	0.153865	10897.4	0.0203584	-0.0141649	68.2321	38.8163	1.62426	107.143
1.90304	0.15391	10904.7	0.0203685	-0.0141624	68.2885	38.846	1.62641	107.229
1.90689	0.153955	10912	0.0203786	-0.0141598	68.345	38.8757	1.62856	107.316
1.91073	0.154	10919.3	0.0203888	-0.0141572	68.4015	38.9054	1.63071	107.402
1.91456	0.154045	10926.6	0.0203989	-0.0141546	68.4579	38.9351	1.63286	107.488
1.91839	0.154089	10933.9	0.020409	-0.014152	68.5144	38.9648	1.63501	107.574
1.9222	0.154134	10941.2	0.0204192	-0.0141494	68.5709	38.9945	1.63716	107.661
1.926	0.154179	10948.5	0.0204293	-0.0141468	68.6275	39.0242	1.63931	107.747
1.92979	0.154224	10955.8	0.0204394	-0.0141442	68.684	39.0539	1.64147	107.834
1.93357	0.154269	10963.1	0.0204496	-0.0141416	68.7405	39.0836	1.64362	107.92
1.93734	0.154314	10970.4	0.0204597	-0.014139	68.7971	39.1134	1.64577	108.006
1.94111	0.154359	10977.7	0.0204699	-0.0141364	68.8536	39.1431	1.64792	108.093
1.94486	0.154404	10985	0.02048	-0.0141338	68.9102	39.1728	1.65008	108.179
1.9486	0.154449	10992.3	0.0204902	-0.0141312	68.9668	39.2026	1.65223	108.266
1.95233	0.154494	10999.6	0.0205003	-0.0141286	69.0234	39.2323	1.65438	108.352
1.95606	0.154539	11007	0.0205105	-0.014126	69.08	39.2621	1.65654	108.439
1.95977	0.154584	11014.3	0.0205206	-0.0141234	69.1366	39.2918	1.65869	108.525
1.96347	0.15463	11021.6	0.0205308	-0.0141208	69.1932	39.3216	1.66085	108.612
1.96717	0.154675	11028.9	0.0205409	-0.0141182	69.2498	39.3514	1.663	108.698
1.97085	0.15472	11036.2	0.0205511	-0.0141156	69.3064	39.3811	1.66516	108.785
1.97453	0.154765	11043.5	0.0205612	-0.014113	69.3631	39.4109	1.66731	108.871
1.9782	0.15481	11050.8	0.0205714	-0.0141104	69.4197	39.4407	1.66947	108.958
1.98185	0.154855	11058.2	0.0205815	-0.0141078	69.4763	39.4705	1.67162	109.044
1.9855	0.1549	11065.5	0.0205917	-0.0141052	69.533	39.5002	1.67378	109.131
1.98914	0.154945	11072.8	0.0206019	-0.0141026	69.5896	39.53	1.67594	109.217
1.99277	0.15499	11080.1	0.020612	-0.0141	69.6463	39.5598	1.67809	109.304
1.99639	0.155035	11087.4	0.0206222	-0.0140974	69.7029	39.5896	1.68025	109.39
2	0.15508	11094.8	0.0206324	-0.0140948	69.7596	39.6194	1.68241	109.477
2.0036	0.155125	11102.1	0.0206425	-0.0140922	69.8163	39.6492	1.68456	109.564
2.0072	0.15517	11109.4	0.0206527	-0.0140896	69.8729	39.679	1.68672	109.65
2.01078	0.155215	11116.7	0.0206628	-0.014087	69.9296	39.7087	1.68888	109.737
2.01436	0.155261	11124	0.020673	-0.0140844	69.9863	39.7385	1.69103	109.823
2.01792	0.155306	11131.4	0.0206832	-0.0140818	70.0429	39.7683	1.69319	109.91
2.02148	0.155351	11138.7	0.0206933	-0.0140792	70.0996	39.7981	1.69535	109.996
2.02503	0.155396	11146	0.0207035	-0.0140766	70.1563	39.8279	1.69751	110.083
2.02857	0.155441	11153.3	0.0207137	-0.014074	70.2129	39.8577	1.69966	110.17
2.0321	0.155486	11160.6	0.0207238	-0.0140714	70.2696	39.8875	1.70182	110.256
2.03562	0.155531	11168	0.020734	-0.0140688	70.3263	39.9173	1.70398	110.343
2.03914	0.155576	11175.3	0.0207442	-0.0140662	70.383	39.9471	1.70613	110.429
2.04264	0.155621	11182.6	0.0207543	-0.0140636	70.4396	39.9769	1.70829	110.516
2.04614	0.155666	11189.9	0.0207645	-0.014061	70.4963	40.0067	1.71045	110.603
2.04963	0.155711	11197.2	0.0207746	-0.0140584	70.553	40.0365	1.71261	110.689
2.05311	0.155756	11204.6	0.0207848	-0.0140558	70.6096	40.0662	1.71476	110.776
2.05658	0.155802	11211.9	0.020795	-0.0140532	70.6663	40.096	1.71692	110.862
2.06005	0.155847	11219.2	0.0208051	-0.0140506	70.7229	40.1258	1.71908	110.949
2.0635	0.155892	11226.5	0.0208153	-0.014048	70.7796	40.1556	1.72123	111.035
2.06695	0.155937	11233.8	0.0208255	-0.0140454	70.8362	40.1854	1.72339	111.122
2.07039	0.155982	11241.2	0.0208356	-0.0140428	70.8929	40.2152	1.72554	111.208
2.07382	0.156027	11248.5	0.0208458	-0.0140402	70.9495	40.245	1.7277	111.295
2.07724	0.156072	11255.8	0.0208559	-0.0140376	71.0062	40.2747	1.72986	111.382
2.08066	0.156117	11263.1	0.0208661	-0.014035	71.0628	40.3045	1.73201	111.468
2.08406	0.156162	11270.4	0.0208763	-0.0140323	71.1194	40.3343	1.73417	111.555
2.08746	0.156207	11277.7	0.0208864	-0.0140297	71.1761	40.364	1.73632	111.641
2.09085	0.156252	11285.1	0.0208966	-0.0140271	71.2327	40.3938	1.73848	111.728
2.09424	0.156297	11292.4	0.0209067	-0.0140245	71.2893	40.4236	1.74063	111.814
2.09761	0.156342	11299.7	0.0209169	-0.0140219	71.3459	40.4533	1.74279	111.901
2.10098	0.156387	11307	0.020927	-0.0140193	71.4025	40.4831	1.74494	111.987
2.10434	0.156432	11314.3	0.0209372	-0.0140168	71.4591	40.5129	1.7471	112.074
2.10769	0.156477	11321.6	0.0209473	-0.0140142	71.5157	40.5426	1.74925	112.16
2.11103	0.156522	11328.9	0.0209575	-0.0140116	71.5723	40.5723	1.75141	112.247
2.11437	0.156567	11336.2	0.0209676	-0.014009	71.6289	40.6021	1.75356	112.333
2.1177	0.156612	11343.5	0.0209778	-0.0140064	71.6854	40.6318	1.75571	112.419
2.12102	0.156657	11350.8	0.0209879	-0.0140038	71.742	40.6616	1.75787	112.506
2.12433	0.156702	11358.2	0.0209981	-0.0140012	71.7986	40.6913	1.76002	112.592
2.12763	0.156747	11365.5	0.0210082	-0.0139986	71.8551	40.721	1.76217	112.679
2.13093	0.156792	11372.8	0.0210183	-0.013996	71.9116	40.7507	1.76432	112.765
2.13422	0.156837	11380.1	0.0210285	-0.0139934	71.9682	40.7805	1.76647	112.851
2.1375	0.156882	11387.4	0.0210386	-0.0139908	72.0247	40.8102	1.76863	112.938
2.14078	0.156927	11394.7	0.0210487	-0.0139882	72.0812	40.8399	1.77078	113.024
2.14405	0.156972	11402	0.0210589	-0.0139856	72.1377	40.8696	1.77293	113.11
2.14731	0.157017	11409.3	0.021069	-0.013983	72.1942	40.8993	1.77508	113.197
2.15056	0.157062	11416.6	0.0210791	-0.0139804	72.2507	40.929	1.77723	113.283
2.15381	0.157107	11423.9	0.0210893	-0.0139778	72.3071	40.9587	1.77938	113.369
2.15704	0.157152	11431.1	0.0210994	-0.0139752	72.3636	40.9884	1.78153	113.456
2.16027	0.157197	11438.4	0.0211095	-0.0139726	72.4201	41.018	1.78367	113.542
2.1635	0.157242	11445.7	0.0211196	-0.01397	72.4765	41.0477	1.78582	113.628
2.16672	0.157287	11453	0.0211298	-0.0139674	72.5329	41.0774	1.78797	113.714
2.16993	0.157332	11460.3	0.0211399	-0.0139648	72.5893	41.107	1.79012	113.8
2.17313	0.157377	11467.6	0.02115	-0.0139623	72.6458	41.1367	1.79227	113.887
2.17632	0.157421	11474.9	0.0211601	-0.0139597	72.7021	41.1663	1.79441	113.973
2.17951	0.157466	11482.2	0.0211702	-0.0139571	72.7585	41.196	1.79656	114.059
2.18269	0.157511	11489.4	0.0211803	-0.0139545	72.8149	41.2256	1.7987	114.145
2.18587	0.157556	11496.7	0.0211905	-0.0139519	72.8713	41.2552	1.80085	114.231
2.18903	0.157601	11504	0.0212006	-0.0139493	72.9276	41.2849	1.80299	114.317
2.19219	0.157646	11511.3	0.0212107	-0.0139467	72.9839	41.3145	1.80514	114.403
2.19535	0.15769	11518.6	0.0212208	-0.0139441	73.0403	41.3441	1.80728	114.489
2.19849	0.157735	11525.8	0.0212309	-0.0139416	73.0966	41.3737	1.80943	114.575
2.20163	0.15778	11533.1	0.021241	-0.013939	73.1529	41.4033	1.81157	114.661
2.20477	0.157825	11540.4	0.0212511	-0.0139364	73.2092	41.4329	1.81371	114.747
2.20789	0.15787	11547.6	0.0212612	-0.0139338	73.2654	41.4625	1.81585	114.833
2.21101	0.157914	11554.9	0.0212712	-0.0139312	73.3217	41.492	1.81799	114.919
2.21412	0.157959	11562.2	0.0212813	-0.0139286	73.3779	41.5216	1.82014	115.005
2.21723	0.158004	11569.4	0.0212914	-0.0139261	73.4342	41.5512	1.82228	115.091
2.22033	0.158049	11576.7	0.0213015	-0.0139235	73.4904	41.5807	1.82442	115.177
2.22342	0.158093	11584	0.0213116	-0.0139209	73.5466	41.6103	1.82655	115.263
2.22651	0.158138	11591.2	0.0213217	-0.0139183	73.6028	41.6398	1.82869	115.349
2.22959	0.158183	11598.5	0.0213317	-0.0139157	73.6589	41.6693	1.83083	115.435
2.23266	0.158227	11605.7	0.0213418	-0.0139131	73.7151	41.6989	1.83297	115.521
2.23573	0.158272	11613	0.0213519	-0.0139106	73.7712	41.7284	1.83511	115.606
2.23879	0.158317	11620.2	0.0213619	-0.013908	73.8274	41.7579	1.83724	115.692
2.24184	0.158361	11627.5	0.021372	-0.0139054	73.8835	41.7874	1.83938	115.778
2.24489	0.158406	11634.7	0.0213821	-0.0139028	73.9396	41.8169	1.84151	115.863
2.24793	0.158451	11642	0.0213921	-0.0139003	73.9957	41.8464	1.84365	115.949
2.25096	0.158495	11649.2	0.0214022	-0.0138977	74.0517	41.8758	1.84578	116.035
2.25399	0.15854	11656.5	0.0214122	-0.0138951	74.1078	41.9053	1.84792	116.12
2.25701	0.158584	11663.7	0.0214223	-0.0138925	74.1638	41.9348	1.85005	116.206
2.26003	0.158629	11670.9	0.0214323	-0.01389	74.2198	41.9642	1.85218	116.292
2.26303	0.158673	11678.2	0.0214424	-0.0138874	74.2758	41.9937	1.85431	116.377
2.26604	0.158718	11685.4	0.0214524	-0.0138848	74.3318	42.0231	1.85644	116.463
2.26903	0.158763	11692.6	0.0214625	-0.0138823	74.3878	42.0525	1.85857	116.548
2.27202	0.158807	11699.9	0.0214725	-0.0138797	74.4437	42.0819	1.8607	116.634
2.27501	0.158852	11707.1	0.0214825	-0.0138771	74.4997	42.1113	1.86283	116.719
2.27798	0.158896	11714.3	0.0214926	-0.0138746	74.5556	42.1407	1.86496	116.805
2.28096	0.158941	11721.5	0.0215026	-0.013872	74.6115	42.1701	1.86709	116.89
2.28392	0.158985	11728.7	0.0215126	-0.0138694	74.6674	42.1995	1.86922	116.975
2.28688	0.159029	11736	0.0215226	-0.0138669	74.7233	42.2289	1.87134	117.061
2.28983	0.159074	11743.2	0.0215326	-0.0138643	74.7791	42.2582	1.87347	117.146
2.29278	0.159118	11750.4	0.0215427	-0.0138617	74.8349	42.2876	1.87559	117.231
2.29572	0.159163	11757.6	0.0215527	-0.0138592	74.8907	42.3169	1.87772	117.317
2.29866	0.159207	11764.8	0.0215627	-0.0138566	74.9465	42.3463	1.87984	117.402
2.30159	0.159252	11772	0.0215727	-0.013854	75.0023	42.3756	1.88197	117.487
2.30451	0.159296	11779.2	0.0215827	-0.0138515	75.0581	42.4049	1.88409	117.572
2.30743	0.15934	11786.4	0.0215927	-0.0138489	75.1138	42.4342	1.88621	117.658
2.31034	0.159385	11793.6	0.0216027	-0.0138464	75.1696	42.4635	1.88833	117.743
2.31325	0.159429	11800.8	0.0216127	-0.0138438	75.2253	42.4928	1.89045	117.828
2.31615	0.159473	11808	0.0216227	-0.0138412	75.2809	42.5221	1.89257	117.913
2.31904	0.159517	11815.2	0.0216326	-0.0138387	75.3366	42.5513	1.89469	117.998
2.32193	0.159562	11822.4	0.0216426	-0.0138361	75.3923	42.5806	1.89681	118.083
2.32481	0.159606	11829.6	0.0216526	-0.0138336	75.4479	42.6098	1.89893	118.168
2.32769	0.15965	11836.8	0.0216626	-0.013831	75.5035	42.6391	1.90104	118.253
2.33056	0.159694	11843.9	0.0216725	-0.0138285	75.5591	42.6683	1.90316	118.338
2.33342	0.159739	11851.1	0.0216825	-0.0138259	75.6147	42.6975	1.90527	118.423
2.33628	0.159783	11858.3	0.0216925	-0.0138234	75.6702	42.7267	1.90739	118.508
2.33914	0.159827	11865.5	0.0217024	-0.0138208	75.7258	42.7559	1.9095	118.593
2.34199	0.159871	11872.6	0.0217124	-0.0138183	75.7813	42.7851	1.91162	118.677
2.34483	0.159915	11879.8	0.0217223	-0.0138157	75.8368	42.8143	1.91373	118.762
2.34767	0.15996	11887	0.0217323	-0.0138132	75.8923	42.8434	1.91584	118.847
2.3505	0.160004	11894.1	0.0217422	-0.0138106	75.9477	42.8726	1.91795	118.932
2.35332	0.160048	11901.3	0.0217522	-0.0138081	76.0031	42.9017	1.92006	119.016
2.35614	0.160092	11908.5	0.0217621	-0.0138055	76.0586	42.9309	1.92217	119.101
2.35896	0.160136	11915.6	0.0217721	-0.013803	76.114	42.96	1.92428	119.186
2.36177	0.16018	11922.8	0.021782	-0.0138004	76.1693	42.9891	1.92639	119.27
2.36457	0.160224	11929.9	0.0217919	-0.0137979	76.2247	43.0182	1.92849	119.355
2.36737	0.160268	11937.1	0.0218018	-0.0137954	76.28	43.0473	1.9306	119.439
2.37016	0.160312	11944.2	0.0218118	-0.0137928	76.3353	43.0764	1.93271	119.524
2.37295	0.160356	11951.4	0.0218217	-0.0137903	76.3906	43.1055	1.93481	119.608
2.37573	0.1604	11958.5	0.0218316	-0.0137877	76.4459	43.1345	1.93692	119.693
2.37851	0.160444	11965.6	0.0218415	-0.0137852	76.5012	43.1636	1.93902	119.777
2.38128	0.160488	11972.8	0.0218514	-0.0137827	76.5564	43.1926	1.94112	119.862
2.38405	0.160532	11979.9	0.0218613	-0.0137801	76.6116	43.2216	1.94322	119.946
2.38681	0.160576	11987	0.0218712	-0.0137776	76.6668	43.2506	1.94532	120.03
2.38957	0.16062	11994.2	0.0218811	-0.0137751	76.722	43.2796	1.94742	120.115
2.39232	0.160664	12001.3	0.021891	-0.0137725	76.7771	43.3086	1.94952	120.199
2.39506	0.160707	12008.4	0.0219009	-0.01377	76.8323	43.3376	1.95162	120.283
2.3978	0.160751	12015.5	0.0219108	-0.0137675	76.8874	43.3666	1.95372	120.367
2.40054	0.160795	12022.6	0.0219207	-0.0137649	76.9424	43.3956	1.95582	120.452
2.40327	0.160839	12029.8	0.0219305	-0.0137624	76.9975	43.4245	1.95791	120.536
2.40599	0.160883	12036.9	0.0219404	-0.0137599	77.0526	43.4534	1.96001	120.62
2.40871	0.160927	12044	0.0219503	-0.0137574	77.1076	43.4824	1.9621	120.704
2.41143	0.16097	12051.1	0.0219601	-0.0137548	77.1626	43.5113	1.96419	120.788
2.41414	0.161014	12058.2	0.02197	-0.0137523	77.2176	43.5402	1.96629	120.872
2.41684	0.161058	12065.3	0.0219799	-0.0137498	77.2725	43.5691	1.96838	120.956
2.41954	0.161101	12072.4	0.0219897	-0.0137473	77.3274	43.598	1.97047	121.04
2.42223	0.161145	12079.5	0.0219996	-0.0137447	77.3824	43.6268	1.97256	121.124
2.42492	0.161189	12086.6	0.0220094	-0.0137422	77.4372	43.6557	1.97465	121.208
2.42761	0.161232	12093.7	0.0220192	-0.0137397	77.4921	43.6845	1.97674	121.291
2.43029	0.161276	12100.7	0.0220291	-0.0137372	77.547	43.7134	1.97883	121.375
2.43296	0.16132	12107.8	0.0220389	-0.0137347	77.6018	43.7422	1.98091	121.459
2.43563	0.161363	12114.9	0.0220487	-0.0137321	77.6566	43.771	1.983	121.543
2.43829	0.161407	12122	0.0220586	-0.0137296	77.7114	43.7998	1.98508	121.626
2.44095	0.16145	12129	0.0220684	-0.0137271	77.7661	43.8286	1.98717	121.71
2.44361	0.161494	12136.1	0.0220782	-0.0137246	77.8209	43.8573	1.98925	121.794
2.44626	0.161538	12143.2	0.022088	-0.0137221	77.8756	43.8861	1.99133	121.877
2.4489	0.161581	12150.3	0.0220978	-0.0137196	77.9303	43.9149	1.99341	121.961
2.45154	0.161625	12157.3	0.0221076	-0.0137171	77.9849	43.9436	1.9955	122.044
2.45418	0.161668	12164.4	0.0221174	-0.0137146	78.0396	43.9723	1.99758	122.128
2.45681	0.161712	12171.4	0.0221272	-0.013712	78.0942	44.001	1.99965	122.211
2.45943	0.161755	12178.5	0.022137	-0.0137095	78.1488	44.0297	2.00173	122.295
2.46205	0.161798	12185.5	0.0221468	-0.013707	78.2034	44.0584	2.00381	122.378
2.46467	0.161842	12192.6	0.0221566	-0.0137045	78.2579	44.0871	2.00589	122.461
2.46728	0.161885	12199.6	0.0221664	-0.013702	78.3124	44.1158	2.00796	122.545
2.46989	0.161929	12206.7	0.0221762	-0.0136995	78.3669	44.1444	2.01004	122.628
2.47249	0.161972	12213.7	0.0221859	-0.013697	78.4214	44.1731	2.01211	122.711
2.47508	0.162015	12220.7	0.0221957	-0.0136945	78.4759	44.2017	2.01418	122.794
2.47768	0.162059	12227.8	0.0222055	-0.013692	78.5303	44.2303	2.01626	122.878
2.48027	0.162102	12234.8	0.0222152	-0.0136895	78.5847	44.2589	2.01833	122.961
2.48285	0.162145	12241.8	0.022225	-0.013687	78.6391	44.2875	2.0204	123.044
2.48543	0.162188	12248.8	0.0222347	-0.0136845	78.6935	44.3161	2.02247	123.127
2.488	0.162232	12255.9	0.0222445	-0.013682	78.7478	44.3447	2.02454	123.21
2.49057	0.162275	12262.9	0.0222542	-0.0136795	78.8022	44.3732	2.0266	123.293
2.49313	0.162318	12269.9	0.0222639	-0.013677	78.8565	44.4018	2.02867	123.376
2.4957	0.162361	12276.9	0.0222737	-0.0136745	78.9107	44.4303	2.03074	123.459
2.49825	0.162404	12283.9	0.0222834	-0.0136721	78.965	44.4588	2.0328	123.542
2.5008	0.162447	12290.9	0.0222931	-0.0136696	79.0192	44.4873	2.03486	123.625
2.50335	0.162491	12297.9	0.0223029	-0.0136671	79.0734	44.5158	2.03693	123.707
2.50589	0.162534	12304.9	0.0223126	-0.0136646	79.1276	44.5443	2.03899	123.79
2.50843	0.162577	12311.9	0.0223223	-0.0136621	79.1817	44.5728	2.04105	123.873
2.51096	0.16262	12318.9	0.022332	-0.0136596	79.2359	44.6013	2.04311	123.956
2.51349	0.162663	12325.9	0.0223417	-0.0136571	79.29	44.6297	2.04517	124.038
2.51602	0.162706	12332.9	0.0223514	-0.0136546	79.3441	44.6581	2.04723	124.121
2.51854	0.162749	12339.9	0.0223611	-0.0136522	79.3981	44.6866	2.04929	124.204
2.52105	0.162792	12346.9	0.0223708	-0.0136497	79.4522	44.715	2.05134	124.286
2.52356	0.162835	12353.8	0.0223805	-0.0136472	79.5062	44.7434	2.0534	124.369
2.52607	0.162878	12360.8	0.0223902	-0.0136447	79.5602	44.7717	2.05546	124.451
2.52857	0.162921	12367.8	0.0223998	-0.0136422	79.6141	44.8001	2.05751	124.534
2.53107	0.162964	12374.7	0.0224095	-0.0136398	79.6681	44.8285	2.05956	124.616
2.53356	0.163007	12381.7	0.0224192	-0.0136373	79.722	44.8568	2.06161	124.698
2.53605	0.16305	12388.7	0.0224289	-0.0136348	79.7759	44.8851	2.06367	124.781
2.53854	0.163092	12395.6	0.0224385	-0.0136323	79.8297	44.9135	2.06572	124.863
2.54102	0.163135	12402.6	0.0224482	-0.0136299	79.8836	44.9418	2.06777	124.945
2.5435	0.163178	12409.5	0.0224578	-0.0136274	79.9374	44.9701	2.06981	125.027
2.54597	0.163221	12416.5	0.0224675	-0.0136249	79.9912	44.9983	2.07186	125.11
2.54844	0.163264	12423.4	0.0224771	-0.0136225	80.045	45.0266	2.07391	125.192
2.5509	0.163306	12430.4	0.0224868	-0.01362	80.0987	45.0549	2.07595	125.274
2.55336	0.163349	12437.3	0.0224964	-0.0136175	80.1524	45.0831	2.078	125.356
2.55582	0.163392	12444.3	0.022506	-0.0136151	80.2061	45.1113	2.08004	125.438
2.55827	0.163435	12451.2	0.0225156	-0.0136126	80.2598	45.1395	2.08209	125.52
2.56071	0.163477	12458.1	0.0225253	-0.0136101	80.3134	45.1678	2.08413	125.602
2.56316	0.16352	12465	0.0225349	-0.0136077	80.3671	45.1959	2.08617	125.684
2.5656	0.163563	12472	0.0225445	-0.0136052	80.4207	45.2241	2.08821	125.766
2.56803	0.163605	12478.9	0.0225541	-0.0136027	80.4742	45.2523	2.09025	125.848
2.57046	0.163648	12485.8	0.0225637	-0.0136003	80.5278	45.2804	2.09229	125.93
2.57289	0.16369	12492.7	0.0225733	-0.0135978	80.5813	45.3086	2.09432	126.011
2.57531	0.163733	12499.6	0.0225829	-0.0135954	80.6348	45.3367	2.09636	126.093
2.57773	0.163775	12506.5	0.0225925	-0.0135929	80.6883	45.3648	2.0984	126.175
2.58015	0.163818	12513.4	0.0226021	-0.0135905	80.7417	45.3929	2.10043	126.256
2.58256	0.163861	12520.3	0.0226117	-0.013588	80.7952	45.421	2.10246	126.338
2.58496	0.163903	12527.2	0.0226212	-0.0135856	80.8486	45.4491	2.1045	126.42
2.58736	0.163945	12534.1	0.0226308	-0.0135831	80.9019	45.4771	2.10653	126.501
2.58976	0.163988	12541	0.0226404	-0.0135807	80.9553	45.5052	2.10856	126.583
2.59216	0.16403	12547.9	0.02265	-0.0135782	81.0086	45.5332	2.11059	126.664
2.59455	0.164073	12554.8	0.0226595	-0.0135758	81.0619	45.5612	2.11262	126.746
2.59694	0.164115	12561.7	0.0226691	-0.0135733	81.1152	45.5893	2.11465	126.827
2.59932	0.164158	12568.6	0.0226786	-0.0135709	81.1685	45.6172	2.11667	126.908
2.6017	0.1642	12575.4	0.0226882	-0.0135684	81.2217	45.6452	2.1187	126.99
2.60407	0.164242	12582.3	0.0226977	-0.013566	81.2749	45.6732	2.12072	127.071
2.60644	0.164285	12589.2	0.0227072	-0.0135635	81.3281	45.7012	2.12275	127.152
2.60881	0.164327	12596	0.0227168	-0.0135611	81.3812	45.7291	2.12477	127.233
2.61117	0.164369	12602.9	0.0227263	-0.0135587	81.4343	45.757	2.12679	127.315
2.61353	0.164411	12609.8	0.0227358	-0.0135562	81.4874	45.7849	2.12882	127.396
2.61589	0.164454	12616.6	0.0227454	-0.0135538	81.5405	45.8129	2.13084	127.477
2.61824	0.164496	12623.5	0.0227549	-0.0135513	81.5936	45.8407	2.13286	127.558
2.62059	0.164538	12630.3	0.0227644	-0.0135489	81.6466	45.8686	2.13487	127.639
2.62293	0.16458	12637.2	0.0227739	-0.0135465	81.6996	45.8965	2.13689	127.72
2.62527	0.164622	12644	0.0227834	-0.013544	81.7526	45.9243	2.13891	127.801
2.62761	0.164664	12650.9	0.0227929	-0.0135416	81.8055	45.9522	2.14092	127.882
2.62994	0.164707	12657.7	0.0228024	-0.0135392	81.8584	45.98	2.14294	127.963
2.63227	0.164749	12664.5	0.0228119	-0.0135368	81.9114	46.0078	2.14495	128.043
2.63459	0.164791	12671.4	0.0228214	-0.0135343	81.9642	46.0356	2.14696	128.124
2.63691	0.164833	12678.2	0.0228308	-0.0135319	82.0171	46.0634	2.14898	128.205
2.63923	0.164875	12685	0.0228403	-0.0135295	82.0699	46.0912	2.15099	128.286
2.64155	0.164917	12691.8	0.0228498	-0.013527	82.1227	46.1189	2.153	128.366
2.64386	0.164959	12698.7	0.0228592	-0.0135246	82.1755	46.1467	2.155	128.447
2.64616	0.165001	12705.5	0.0228687	-0.0135222	82.2282	46.1744	2.15701	128.528
2.64847	0.165043	12712.3	0.0228782	-0.0135198	82.281	46.2021	2.15902	128.608
2.65076	0.165085	12719.1	0.0228876	-0.0135174	82.3337	46.2298	2.16103	128.689
2.65306	0.165127	12725.9	0.0228971	-0.0135149	82.3863	46.2575	2.16303	128.769
2.65535	0.165168	12732.7	0.0229065	-0.0135125	82.439	46.2852	2.16503	128.85
2.65764	0.16521	12739.5	0.0229159	-0.0135101	82.4916	46.3129	2.16704	128.93
2.65992	0.165252	12746.3	0.0229254	-0.0135077	82.5442	46.3405	2.16904	129.01
2.66221	0.165294	12753.1	0.0229348	-0.0135053	82.5968	46.3681	2.17104	129.091
2.66448	0.165336	12759.9	0.0229442	-0.0135029	82.6493	46.3958	2.17304	129.171
2.66676	0.165378	12766.7	0.0229536	-0.0135004	82.7018	46.4234	2.17504	129.251
2.66903	0.165419	12773.4	0.0229631	-0.013498	82.7543	46.451	2.17704	129.331
2.67129	0.165461	12780.2	0.0229725	-0.0134956	82.8068	46.4786	2.17904	129.412
2.67356	0.165503	12787	0.0229819	-0.0134932	82.8592	46.5061	2.18103	129.492
2.67582	0.165544	12793.8	0.0229913	-0.0134908	82.9117	46.5337	2.18303	129.572
2.67807	0.165586	12800.5	0.0230007	-0.0134884	82.9641	46.5612	2.18502	129.652
2.68032	0.165628	12807.3	0.0230101	-0.013486	83.0164	46.5888	2.18702	129.732
2.68257	0.165669	12814.1	0.0230195	-0.0134836	83.0688	46.6163	2.18901	129.812
2.68482	0.165711	12820.8	0.0230288	-0.0134812	83.1211	46.6438	2.191	129.892
2.68706	0.165753	12827.6	0.0230382	-0.0134788	83.1734	46.6713	2.19299	129.972
2.6893	0.165794	12834.3	0.0230476	-0.0134764	83.2257	46.6988	2.19498	130.052
2.69153	0.165836	12841.1	0.023057	-0.013474	83.2779	46.7262	2.19697	130.131
2.69377	0.165877	12847.8	0.0230663	-0.0134716	83.3301	46.7537	2.19895	130.211
2.69599	0.165919	12854.6	0.0230757	-0.0134692	83.3823	46.7811	2.20094	130.291
2.69822	0.16596	12861.3	0.0230851	-0.0134668	83.4345	46.8085	2.20293	130.371
2.70044	0.166002	12868	0.0230944	-0.0134644	83.4866	46.836	2.20491	130.45
2.70266	0.166043	12874.8	0.0231038	-0.013462	83.5387	46.8634	2.2069	130.53
2.70487	0.166085	12881.5	0.0231131	-0.0134596	83.5908	46.8907	2.20888	130.61
2.70708	0.166126	12888.2	0.0231224	-0.0134572	83.6429	46.9181	2.21086	130.689
2.70929	0.166168	12894.9	0.0231318	-0.0134548	83.6949	46.9455	2.21284	130.769
2.71149	0.166209	12901.7	0.0231411	-0.0134525	83.7469	46.9728	2.21482	130.848
2.7137	0.16625	12908.4	0.0231504	-0.0134501	83.7989	47.0001	2.2168	130.927
2.71589	0.166292	12915.1	0.0231597	-0.0134477	83.8509	47.0275	2.21878	131.007
2.71809	0.166333	12921.8	0.0231691	-0.0134453	83.9028	47.0548	2.22075	131.086
2.72028	0.166374	12928.5	0.0231784	-0.0134429	83.9547	47.082	2.22273	131.166
2.72247	0.166416	12935.2	0.0231877	-0.0134405	84.0066	47.1093	2.22471	131.245
2.72465	0.166457	12941.9	0.023197	-0.0134381	84.0585	47.1366	2.22668	131.324
2.72683	0.166498	12948.6	0.0232063	-0.0134358	84.1103	47.1638	2.22865	131.403
2.72901	0.166539	12955.3	0.0232156	-0.0134334	84.1621	47.1911	2.23062	131.482
2.73118	0.166581	12962	0.0232248	-0.013431	84.2139	47.2183	2.2326	131.562
2.73335	0.166622	12968.7	0.0232341	-0.0134286	84.2656	47.2455	2.23457	131.641
2.73552	0.166663	12975.3	0.0232434	-0.0134263	84.3174	47.2727	2.23653	131.72
2.73769	0.166704	12982	0.0232527	-0.0134239	84.3691	47.2999	2.2385	131.799
2.73985	0.166745	12988.7	0.023262	-0.0134215	84.4208	47.3271	2.24047	131.878
2.74201	0.166786	12995.4	0.0232712	-0.0134191	84.4724	47.3542	2.24244	131.957
2.74416	0.166827	13002	0.0232805	-0.0134168	84.524	47.3814	2.2444	132.035
2.74631	0.166868	13008.7	0.0232897	-0.0134144	84.5757	47.4085	2.24637	132.114
2.74846	0.166909	13015.4	0.023299	-0.013412	84.6272	47.4356	2.24833	132.193
2.75061	0.16695	13022	0.0233082	-0.0134097	84.6788	47.4627	2.25029	132.272
2.75275	0.166991	13028.7	0.0233175	-0.0134073	84.7303	47.4898	2.25225	132.351
2.75489	0.167032	13035.3	0.0233267	-0.0134049	84.7818	47.5169	2.25421	132.429
2.75702	0.167073	13042	0.0233359	-0.0134026	84.8333	47.5439	2.25617	132.508
2.75916	0.167114	13048.6	0.0233452	-0.0134002	84.8847	47.571	2.25813	132.586
2.76129	0.167155	13055.3	0.0233544	-0.0133978	84.9362	47.598	2.26009	132.665
2.76341	0.167196	13061.9	0.0233636	-0.0133955	84.9876	47.625	2.26204	132.744
2.76553	0.167237	13068.6	0.0233728	-0.0133931	85.0389	47.652	2.264	132.822
2.76765	0.167278	13075.2	0.023382	-0.0133908	85.0903	47.679	2.26595	132.901
2.76977	0.167319	13081.8	0.0233912	-0.0133884	85.1416	47.706	2.26791	132.979
2.77189	0.16736	13088.4	0.0234004	-0.0133861	85.1929	47.733	2.26986	133.057
2.774	0.1674	13095.1	0.0234096	-0.0133837	85.2442	47.7599	2.27181	133.136
2.7761	0.167441	13101.7	0.0234188	-0.0133813	85.2954	47.7869	2.27376	133.214
2.77821	0.167482	13108.3	0.023428	-0.013379	85.3466	47.8138	2.27571	133.292
2.78031	0.167523	13114.9	0.0234372	-0.0133766	85.3978	47.8407	2.27766	133.37
2.78241	0.167563	13121.5	0.0234464	-0.0133743	85.449	47.8676	2.27961	133.449
2.7845	0.167604	13128.1	0.0234555	-0.0133719	85.5001	47.8945	2.28156	133.527
2.7866	0.167645	13134.7	0.0234647	-0.0133696	85.5513	47.9214	2.2835	133.605
2.78869	0.167685	13141.3	0.0234739	-0.0133672	85.6024	47.9482	2.28545	133.683
2.79077	0.167726	13147.9	0.023483	-0.0133649	85.6534	47.9751	2.28739	133.761
2.79286	0.167767	13154.5	0.0234922	-0.0133626	85.7045	48.0019	2.28933	133.839
2.79494	0.167807	13161.1	0.0235013	-0.0133602	85.7555	48.0287	2.29127	133.917
2.79701	0.167848	13167.7	0.0235105	-0.0133579	85.8065	48.0556	2.29321	133.995
2.79909	0.167888	13174.3	0.0235196	-0.0133555	85.8574	48.0823	2.29515	134.073
2.80116	0.167929	13180.9	0.0235288	-0.0133532	85.9084	48.1091	2.29709	134.15
2.80323	0.167969	13187.5	0.0235379	-0.0133509	85.9593	48.1359	2.29903	134.228
2.80529	0.16801	13194	0.023547	-0.0133485	86.0102	48.1626	2.30097	134.306
2.80735	0.16805	13200.6	0.0235561	-0.0133462	86.061	48.1894	2.3029	134.384
2.80941	0.168091	13207.1	0.0235652	-0.0133438	86.1118	48.2161	2.30482	134.461
2.81147	0.16813	13213.6	0.0235742	-0.0133415	86.1623	48.2427	2.30671	134.538
2.81352	0.16817	13220.1	0.0235831	-0.0133391	86.2125	48.2692	2.30857	134.615
2.81558	0.168209	13226.5	0.023592	-0.0133367	86.2625	48.2956	2.31039	134.692
2.81762	0.168248	13232.9	0.0236007	-0.0133343	86.3123	48.3219	2.31219	134.768
2.81967	0.168286	13239.3	0.0236094	-0.0133319	86.3618	48.3481	2.31395	134.844
2.82171	0.168325	13245.6	0.023618	-0.0133294	86.4111	48.3742	2.31568	134.919
2.82375	0.168362	13251.8	0.0236265	-0.013327	86.4602	48.4002	2.31738	134.994
2.82579	0.1684	13258	0.0236349	-0.0133245	86.5091	48.4262	2.31906	135.069
2.82782	0.168437	13264.2	0.0236433	-0.013322	86.5577	48.452	2.3207	135.144
2.82985	0.168474	13270.4	0.0236516	-0.0133195	86.6061	48.4778	2.32231	135.218
2.83188	0.16851	13276.5	0.0236598	-0.013317	86.6542	48.5035	2.32389	135.292
2.8339	0.168546	13282.5	0.0236679	-0.0133144	86.7021	48.5291	2.32544	135.365
2.83592	0.168582	13288.5	0.0236759	-0.0133119	86.7498	48.5545	2.32696	135.438
2.83794	0.168617	13294.5	0.0236839	-0.0133093	86.7973	48.5799	2.32845	135.511
2.83996	0.168652	13300.5	0.0236918	-0.0133067	86.8446	48.6053	2.32991	135.584
2.84197	0.168687	13306.4	0.0236996	-0.0133041	86.8916	48.6305	2.33134	135.656
2.84398	0.168721	13312.2	0.0237073	-0.0133015	86.9384	48.6556	2.33274	135.728
2.84599	0.168755	13318.1	0.023715	-0.0132989	86.985	48.6807	2.33412	135.799
2.848	0.168789	13323.8	0.0237226	-0.0132962	87.0313	48.7056	2.33546	135.871
2.85	0.168822	13329.6	0.0237301	-0.0132936	87.0774	48.7305	2.33677	135.942
2.852	0.168855	13335.3	0.0237375	-0.0132909	87.1233	48.7553	2.33806	136.012
2.854	0.168887	13341	0.0237449	-0.0132882	87.169	48.78	2.33932	136.083
2.85599	0.16892	13346.6	0.0237521	-0.0132855	87.2145	48.8046	2.34054	136.153
2.85798	0.168952	13352.2	0.0237593	-0.0132828	87.2598	48.8291	2.34174	136.222
2.85997	0.168983	13357.8	0.0237665	-0.01328	87.3048	48.8536	2.34291	136.292
2.86196	0.169015	13363.3	0.0237735	-0.0132773	87.3496	48.8779	2.34406	136.361
2.86394	0.169046	13368.8	0.0237805	-0.0132745	87.3942	48.9022	2.34517	136.429
2.86592	0.169076	13374.2	0.0237874	-0.0132717	87.4386	48.9264	2.34626	136.498
2.8679	0.169107	13379.6	0.0237943	-0.0132689	87.4828	48.9505	2.34731	136.566
2.86987	0.169137	13385	0.023801	-0.0132661	87.5267	48.9745	2.34834	136.634
2.87184	0.169166	13390.3	0.0238077	-0.0132633	87.5705	48.9984	2.34935	136.701
2.87381	0.169196	13395.6	0.0238144	-0.0132604	87.614	49.0222	2.35032	136.768
2.87578	0.169225	13400.9	0.0238209	-0.0132576	87.6573	49.046	2.35127	136.835
2.87774	0.169254	13406.1	0.0238274	-0.0132547	87.7004	49.0697	2.35219	136.902
2.87971	0.169282	13411.3	0.0238338	-0.0132518	87.7433	49.0933	2.35308	136.968
2.88166	0.16931	13416.4	0.0238401	-0.0132489	87.786	49.1168	2.35394	137.034
2.88362	0.169338	13421.5	0.0238464	-0.013246	87.8285	49.1402	2.35478	137.1
2.88557	0.169366	13426.6	0.0238526	-0.0132431	87.8708	49.1636	2.35559	137.165
2.88753	0.169393	13431.7	0.0238587	-0.0132401	87.9129	49.1868	2.35638	137.231
2.88947	0.16942	13436.7	0.0238648	-0.0132372	87.9547	49.21	2.35713	137.295
2.89142	0.169446	13441.6	0.0238708	-0.0132342	87.9964	49.2331	2.35786	137.36
2.89336	0.169472	13446.6	0.0238767	-0.0132312	88.0379	49.2562	2.35857	137.424
2.8953	0.169498	13451.5	0.0238825	-0.0132282	88.0791	49.2791	2.35925	137.488
2.89724	0.169524	13456.4	0.0238883	-0.0132252	88.1202	49.302	2.3599	137.552
2.89918	0.169549	13461.2	0.023894	-0.0132222	88.161	49.3247	2.36052	137.615
2.90111	0.169574	13466	0.0238996	-0.0132192	88.2017	49.3474	2.36112	137.678
2.90304	0.169599	13470.7	0.0239052	-0.0132161	88.2421	49.3701	2.36169	137.741
2.90497	0.169624	13475.5	0.0239107	-0.0132131	88.2824	49.3926	2.36224	137.803
2.90689	0.169648	13480.2	0.0239162	-0.01321	88.3224	49.4151	2.36276	137.866
2.90881	0.169672	13484.8	0.0239215	-0.0132069	88.3623	49.4375	2.36325	137.928
2.91073	0.169695	13489.4	0.0239268	-0.0132038	88.4019	49.4598	2.36372	137.989
2.91265	0.169718	13494	0.0239321	-0.0132007	88.4414	49.482	2.36417	138.051
2.91456	0.169741	13498.6	0.0239372	-0.0131975	88.4806	49.5042	2.36458	138.112
2.91648	0.169764	13503.1	0.0239424	-0.0131944	88.5197	49.5262	2.36498	138.172
2.91839	0.169786	13507.6	0.0239474	-0.0131912	88.5586	49.5482	2.36534	138.233
2.92029	0.169808	13512.1	0.0239524	-0.0131881	88.5972	49.5701	2.36569	138.293
2.9222	0.16983	13516.5	0.0239573	-0.0131849	88.6357	49.592	2.366	138.353
2.9241	0.169852	13520.9	0.0239621	-0.0131817	88.674	49.6138	2.3663	138.413
2.926	0.169873	13525.2	0.0239669	-0.0131785	88.7121	49.6354	2.36656	138.472
2.9279	0.169894	13529.5	0.0239716	-0.0131753	88.75	49.6571	2.36681	138.531
2.92979	0.169914	13533.8	0.0239763	-0.013172	88.7877	49.6786	2.36702	138.59
2.93168	0.169935	13538.1	0.0239808	-0.0131688	88.8252	49.7001	2.36722	138.649
2.93357	0.169955	13542.3	0.0239854	-0.0131655	88.8626	49.7215	2.36739	138.707
2.93546	0.169975	13546.5	0.0239898	-0.0131622	88.8997	49.7428	2.36753	138.765
2.93734	0.169994	13550.7	0.0239942	-0.013159	88.9367	49.764	2.36765	138.823
2.93923	0.170013	13554.8	0.0239985	-0.0131557	88.9735	49.7852	2.36775	138.881
2.94111	0.170032	13558.9	0.0240028	-0.0131524	89.0101	49.8063	2.36782	138.938
2.94298	0.170051	13562.9	0.024007	-0.013149	89.0465	49.8273	2.36787	138.995
2.94486	0.170069	13567	0.0240111	-0.0131457	89.0827	49.8482	2.36789	139.052
2.94673	0.170088	13571	0.0240152	-0.0131424	89.1187	49.8691	2.36789	139.108
2.9486	0.170105	13574.9	0.0240192	-0.013139	89.1545	49.8899	2.36787	139.164
2.95047	0.170123	13578.9	0.0240232	-0.0131356	89.1902	49.9106	2.36782	139.22
2.95233	0.17014	13582.8	0.0240271	-0.0131322	89.2257	49.9313	2.36775	139.276
2.9542	0.170157	13586.6	0.0240309	-0.0131288	89.261	49.9518	2.36765	139.331
2.95606	0.170174	13590.5	0.0240347	-0.0131254	89.2961	49.9723	2.36754	139.386
2.95791	0.170191	13594.3	0.0240384	-0.013122	89.331	49.9928	2.3674	139.441
2.95977	0.170207	13598.1	0.0240421	-0.0131186	89.3658	50.0131	2.36723	139.496
2.96162	0.170223	13601.8	0.0240456	-0.0131152	89.4004	50.0334	2.36704	139.55
2.96347	0.170238	13605.5	0.0240492	-0.0131117	89.4348	50.0536	2.36683	139.604
2.96532	0.170254	13609.2	0.0240526	-0.0131082	89.469	50.0738	2.3666	139.658
2.96717	0.170269	13612.9	0.0240561	-0.0131048	89.503	50.0939	2.36635	139.712
2.96901	0.170284	13616.5	0.0240594	-0.0131013	89.5369	50.1139	2.36607	139.765
2.97085	0.170298	13620.1	0.0240627	-0.0130978	89.5706	50.1338	2.36577	139.818
2.97269	0.170313	13623.7	0.0240659	-0.0130943	89.6041	50.1537	2.36544	139.871
2.97453	0.170327	13627.2	0.0240691	-0.0130907	89.6375	50.1735	2.3651	139.924
2.97636	0.170341	13630.7	0.0240722	-0.0130872	89.6706	50.1932	2.36473	139.976
2.9782	0.170354	13634.2	0.0240753	-0.0130836	89.7036	50.2129	2.36434	140.028
2.98003	0.170368	13637.6	0.0240783	-0.0130801	89.7364	50.2325	2.36392	140.08
2.98185	0.170381	13641	0.0240812	-0.0130765	89.7691	50.252	2.36349	140.131
2.98368	0.170394	13644.4	0.0240841	-0.0130729	89.8016	50.2714	2.36303	140.183
2.9855	0.170406	13647.8	0.0240869	-0.0130693	89.8339	50.2908	2.36255	140.234
2.98732	0.170418	13651.1	0.0240897	-0.0130657	89.866	50.3101	2.36205	140.285
2.98914	0.17043	13654.4	0.0240924	-0.0130621	89.898	50.3294	2.36153	140.335
2.99095	0.170442	13657.6	0.024095	-0.0130585	89.9297	50.3486	2.36098	140.386
2.99277	0.170454	13660.9	0.0240976	-0.0130549	89.9614	50.3677	2.36042	140.436
2.99458	0.170465	13664.1	0.0241002	-0.0130512	89.9928	50.3867	2.35983	140.486
2.99639	0.170476	13667.3	0.0241026	-0.0130476	90.0241	50.4057	2.35922	140.535
2.9982	0.170487	13670.4	0.0241051	-0.0130439	90.0552	50.4246	2.35859	140.585
3	0.170497	13673.5	0.0241074	-0.0130402	90.0862	50.4435	2.35794	140.634
3.0018	0.170508	13676.6	0.0241098	-0.0130365	90.117	50.4622	2.35726	140.683
3.0036	0.170518	13679.7	0.024112	-0.0130328	90.1476	50.4809	2.35657	140.732
3.0054	0.170528	13682.7	0.0241142	-0.0130291	90.1781	50.4996	2.35585	140.78
3.0072	0.170537	13685.7	0.0241164	-0.0130254	90.2083	50.5182	2.35512	140.828
3.00899	0.170546	13688.7	0.0241185	-0.0130217	90.2385	50.5367	2.35436	140.876
3.01078	0.170556	13691.7	0.0241205	-0.0130179	90.2684	50.5551	2.35358	140.924
3.01257	0.170564	13694.6	0.0241225	-0.0130142	90.2982	50.5735	2.35278	140.971
3.01436	0.170573	13697.5	0.0241244	-0.0130104	90.3279	50.5918	2.35196	141.019
3.01614	0.170581	13700.4	0.0241263	-0.0130066	90.3574	50.6101	2.35112	141.066
3.01792	0.170589	13703.2	0.0241281	-0.0130028	90.3867	50.6283	2.35026	141.113
3.0197	0.170597	13706	0.0241299	-0.012999	90.4158	50.6464	2.34938	141.159
3.02148	0.170605	13708.8	0.0241316	-0.0129952	90.4448	50.6645	2.34848	141.205
3.02326	0.170612	13711.6	0.0241333	-0.0129914	90.4737	50.6825	2.34756	141.252
3.02503	0.17062	13714.3	0.0241349	-0.0129876	90.5024	50.7004	2.34661	141.298
3.0268	0.170627	13717	0.0241364	-0.0129838	90.5309	50.7183	2.34565	141.343
3.02857	0.170633	13719.7	0.0241379	-0.0129799	90.5592	50.7361	2.34467	141.389
3.03034	0.17064	13722.3	0.0241394	-0.0129761	90.5874	50.7538	2.34367	141.434
3.0321	0.170646	13724.9	0.0241408	-0.0129722	90.6155	50.7715	2.34265	141.479
3.03386	0.170652	13727.5	0.0241421	-0.0129683	90.6434	50.7891	2.3416	141.524
3.03562	0.170658	13730.1	0.0241434	-0.0129644	90.6711	50.8067	2.34054	141.568
3.03738	0.170663	13732.6	0.0241447	-0.0129605	90.6987	50.8242	2.33946	141.612
3.03914	0.170669	13735.2	0.0241459	-0.0129566	90.7261	50.8416	2.33836	141.657
3.04089	0.170674	13737.7	0.024147	-0.0129527	90.7534	50.859	2.33724	141.7
3.04264	0.170679	13740.1	0.0241481	-0.0129488	90.7805	50.8763	2.3361	141.744
3.04439	0.170683	13742.6	0.0241491	-0.0129449	90.8075	50.8936	2.33494	141.788
3.04614	0.170688	13745	0.0241501	-0.0129409	90.8343	50.9107	2.33376	141.831
3.04789	0.170692	13747.3	0.0241511	-0.012937	90.861	50.9279	2.33256	141.874
3.04963	0.170696	13749.7	0.0241519	-0.012933	90.8875	50.9449	2.33135	141.916
3.05137	0.1707	13752	0.0241528	-0.012929	90.9139	50.9619	2.33011	141.959
3.05311	0.170703	13754.3	0.0241536	-0.012925	90.9401	50.9789	2.32886	142.001
3.05485	0.170706	13756.6	0.0241543	-0.012921	90.9661	50.9958	2.32758	142.044
3.05658	0.170709	13758.9	0.024155	-0.012917	90.992	51.0126	2.32629	142.085
3.05832	0.170712	13761.1	0.0241556	-0.012913	91.0178	51.0294	2.32498	142.127
3.06005	0.170715	13763.3	0.0241562	-0.012909	91.0434	51.0461	2.32365	142.169
3.06178	0.170717	13765.5	0.0241567	-0.012905	91.0689	51.0627	2.3223	142.21
3.0635	0.17072	13767.7	0.0241572	-0.0129009	91.0942	51.0793	2.32093	142.251
3.06523	0.170722	13769.8	0.0241577	-0.0128969	91.1194	51.0958	2.31954	142.292
3.06695	0.170723	13771.9	0.0241581	-0.0128928	91.1444	51.1123	2.31814	142.332
3.06867	0.170725	13774	0.0241584	-0.0128888	91.1693	51.1287	2.31671	142.373
3.07039	0.170726	13776	0.0241587	-0.0128847	91.194	51.1451	2.31527	142.413
3.07211	0.170727	13778	0.0241589	-0.0128806	91.2186	51.1613	2.31381	142.453
3.07382	0.170728	13780	0.0241591	-0.0128765	91.243	51.1776	2.31233	142.493
3.07553	0.170729	13782	0.0241593	-0.0128724	91.2673	51.1938	2.31084	142.533
3.07724	0.170729	13784	0.0241594	-0.0128683	91.2915	51.2099	2.30932	142.572
3.07895	0.17073	13785.9	0.0241595	-0.0128642	91.3155	51.2259	2.30779	142.611
3.08066	0.17073	13787.8	0.0241595	-0.0128601	91.3394	51.2419	2.30624	142.65
3.08236	0.17073	13789.7	0.0241594	-0.0128559	91.3631	51.2579	2.30467	142.689
3.08406	0.170729	13791.6	0.0241593	-0.0128518	91.3867	51.2738	2.30309	142.727
3.08576	0.170729	13793.4	0.0241592	-0.0128476	91.4101	51.2896	2.30148	142.766
3.08746	0.170728	13795.2	0.024159	-0.0128434	91.4334	51.3054	2.29986	142.804
3.08916	0.170727	13797	0.0241588	-0.0128393	91.4566	51.3211	2.29822	142.842
3.09085	0.170726	13798.7	0.0241585	-0.0128351	91.4796	51.3368	2.29657	142.88
3.09255	0.170725	13800.5	0.0241582	-0.0128309	91.5025	51.3524	2.29489	142.917
3.09424	0.170723	13802.2	0.0241578	-0.0128267	91.5253	51.3679	2.2932	142.955
3.09592	0.170721	13803.9	0.0241574	-0.0128225	91.5479	51.3834	2.29149	142.992
3.09761	0.170719	13805.6	0.024157	-0.0128183	91.5703	51.3989	2.28977	143.029
3.0993	0.170717	13807.2	0.0241565	-0.0128141	91.5927	51.4143	2.28802	143.066
3.10098	0.170715	13808.8	0.0241559	-0.0128098	91.6149	51.4296	2.28626	143.102
3.10266	0.170712	13810.4	0.0241553	-0.0128056	91.6369	51.4449	2.28448	143.139
3.10434	0.170709	13812	0.0241547	-0.0128013	91.6589	51.4601	2.28269	143.175
3.10601	0.170706	13813.5	0.024154	-0.0127971	91.6806	51.4752	2.28088	143.211
3.10769	0.170703	13815.1	0.0241533	-0.0127928	91.7023	51.4904	2.27905	143.246
3.10936	0.1707	13816.6	0.0241525	-0.0127885	91.7238	51.5054	2.2772	143.282
3.11103	0.170696	13818	0.0241517	-0.0127842	91.7452	51.5204	2.27534	143.317
3.1127	0.170692	13819.5	0.0241508	-0.0127799	91.7664	51.5354	2.27346	143.353
3.11437	0.170688	13820.9	0.0241499	-0.0127757	91.7876	51.5503	2.27157	143.388
3.11603	0.170684	13822.3	0.024149	-0.0127713	91.8085	51.5651	2.26965	143.423
3.1177	0.17068	13823.7	0.024148	-0.012767	91.8294	51.5799	2.26772	143.457
3.11936	0.170675	13825.1	0.0241469	-0.0127627	91.8501	51.5946	2.26578	143.492
3.12102	0.170671	13826.4	0.0241459	-0.0127584	91.8707	51.6093	2.26382	143.526
3.12267	0.170666	13827.8	0.0241447	-0.012754	91.8912	51.6239	2.26184	143.56
3.12433	0.170661	13829.1	0.0241436	-0.0127497	91.9115	51.6385	2.25984	143.594
3.12598	0.170655	13830.3	0.0241424	-0.0127453	91.9317	51.653	2.25783	143.627
3.12763	0.17065	13831.6	0.0241411	-0.012741	91.9517	51.6675	2.25581	143.661
3.12928	0.170644	13832.8	0.0241398	-0.0127366	91.9717	51.6819	2.25376	143.694
3.13093	0.170638	13834	0.0241385	-0.0127322	91.9915	51.6963	2.2517	143.727
3.13258	0.170632	13835.2	0.0241371	-0.0127278	92.0111	51.7106	2.24963	143.76
3.13422	0.170626	13836.4	0.0241357	-0.0127234	92.0307	51.7248	2.24754	143.793
3.13586	0.170619	13837.5	0.0241342	-0.012719	92.0501	51.739	2.24543	143.826
3.1375	0.170613	13838.7	0.0241327	-0.0127146	92.0694	51.7532	2.24331	143.858
3.13914	0.170606	13839.8	0.0241312	-0.0127102	92.0886	51.7673	2.24117	143.89
3.14078	0.170599	13840.8	0.0241296	-0.0127058	92.1076	51.7814	2.23901	143.922
3.14241	0.170592	13841.9	0.0241279	-0.0127013	92.1265	51.7954	2.23684	143.954
3.14405	0.170584	13842.9	0.0241263	-0.0126969	92.1453	51.8093	2.23466	143.986
3.14568	0.170577	13844	0.0241246	-0.0126924	92.1639	51.8232	2.23246	144.017
3.14731	0.170569	13845	0.0241228	-0.012688	92.1825	51.8371	2.23024	144.049
3.14893	0.170561	13845.9	0.024121	-0.0126835	92.2009	51.8509	2.22801	144.08
3.15056	0.170553	13846.9	0.0241192	-0.0126791	92.2192	51.8646	2.22576	144.111
3.15218	0.170545	13847.8	0.0241173	-0.0126746	92.2373	51.8783	2.2235	144.141
3.15381	0.170536	13848.7	0.0241154	-0.0126701	92.2554	51.892	2.22122	144.172
3.15543	0.170528	13849.6	0.0241134	-0.0126656	92.2733	51.9056	2.21892	144.202
3.15704	0.170519	13850.5	0.0241114	-0.0126611	92.2911	51.9191	2.21662	144.233
3.15866	0.17051	13851.3	0.0241094	-0.0126566	92.3087	51.9326	2.21429	144.263
3.16027	0.170501	13852.1	0.0241073	-0.0126521	92.3263	51.9461	2.21195	144.293
3.16189	0.170491	13853	0.0241052	-0.0126476	92.3437	51.9595	2.2096	144.322
3.1635	0.170482	13853.7	0.024103	-0.012643	92.361	51.9728	2.20723	144.352
3.16511	0.170472	13854.5	0.0241008	-0.0126385	92.3782	51.9861	2.20484	144.381
3.16672	0.170462	13855.2	0.0240986	-0.0126339	92.3953	51.9994	2.20245	144.41
3.16832	0.170452	13856	0.0240963	-0.0126294	92.4122	52.0126	2.20003	144.439
3.16993	0.170442	13856.7	0.024094	-0.0126248	92.429	52.0257	2.1976	144.468
3.17153	0.170431	13857.4	0.0240916	-0.0126203	92.4457	52.0388	2.19516	144.497
3.17313	0.170421	13858	0.0240892	-0.0126157	92.4623	52.0519	2.1927	144.525
3.17473	0.17041	13858.7	0.0240868	-0.0126111	92.4788	52.0649	2.19023	144.554
3.17632	0.170399	13859.3	0.0240843	-0.0126065	92.4951	52.0779	2.18774	144.582
3.17792	0.170388	13859.9	0.0240818	-0.0126019	92.5113	52.0908	2.18524	144.61
3.17951	0.170377	13860.5	0.0240793	-0.0125973	92.5275	52.1036	2.18272	144.638
3.1811	0.170365	13861	0.0240767	-0.0125927	92.5435	52.1165	2.18019	144.665
3.18269	0.170354	13861.6	0.0240741	-0.0125881	92.5593	52.1292	2.17765	144.693
3.18428	0.170342	13862.1	0.0240714	-0.0125835	92.5751	52.142	2.17509	144.72
3.18587	0.17033	13862.6	0.0240687	-0.0125789	92.5907	52.1546	2.17252	144.747
3.18745	0.170318	13863.1	0.0240659	-0.0125742	92.6063	52.1673	2.16993	144.774
3.18903	0.170306	13863.5	0.0240632	-0.0125696	92.6217	52.1799	2.16733	144.801
3.19061	0.170293	13864	0.0240604	-0.0125649	92.637	52.1924	2.16471	144.828
3.19219	0.170281	13864.4	0.0240575	-0.0125603	92.6522	52.2049	2.16208	144.854
3.19377	0.170268	13864.8	0.0240546	-0.0125556	92.6672	52.2173	2.15944	144.88
3.19535	0.170255	13865.2	0.0240517	-0.012551	92.6822	52.2297	2.15678	144.906
3.19692	0.170242	13865.6	0.0240487	-0.0125463	92.697	52.2421	2.15411	144.932
3.19849	0.170229	13865.9	0.0240457	-0.0125416	92.7118	52.2544	2.15142	144.958
3.20006	0.170215	13866.3	0.0240427	-0.0125369	92.7264	52.2666	2.14872	144.984
3.20163	0.170202	13866.6	0.0240396	-0.0125322	92.7409	52.2789	2.14601	145.009
3.2032	0.170188	13866.9	0.0240365	-0.0125275	92.7553	52.291	2.14328	145.035
3.20477	0.170174	13867.1	0.0240334	-0.0125228	92.7696	52.3031	2.14054	145.06
3.20633	0.17016	13867.4	0.0240302	-0.0125181	92.7837	52.3152	2.13779	145.085
3.20789	0.170146	13867.6	0.024027	-0.0125134	92.7978	52.3273	2.13502	145.11
3.20945	0.170131	13867.8	0.0240237	-0.0125086	92.8117	52.3392	2.13224	145.134
3.21101	0.170117	13868	0.0240204	-0.0125039	92.8256	52.3512	2.12944	145.159
3.21257	0.170102	13868.2	0.0240171	-0.0124992	92.8393	52.3631	2.12663	145.183
3.21412	0.170087	13868.4	0.0240137	-0.0124944	92.8529	52.3749	2.12381	145.208
3.21568	0.170072	13868.5	0.0240103	-0.0124897	92.8664	52.3867	2.12098	145.232
3.21723	0.170057	13868.6	0.0240069	-0.0124849	92.8798	52.3985	2.11813	145.256
3.21878	0.170042	13868.7	0.0240034	-0.0124802	92.8931	52.4102	2.11527	145.279
3.22033	0.170026	13868.8	0.0239999	-0.0124754	92.9063	52.4219	2.11239	145.303
3.22188	0.170011	13868.9	0.0239964	-0.0124706	92.9194	52.4335	2.1095	145.326
3.22342	0.169995	13868.9	0.0239928	-0.0124658	92.9323	52.4451	2.1066	145.35
3.22497	0.169979	13869	0.0239892	-0.012461	92.9452	52.4567	2.10369	145.373
3.22651	0.169963	13869	0.0239855	-0.0124562	92.9579	52.4682	2.10076	145.396
3.22805	0.169947	13869	0.0239819	-0.0124514	92.9706	52.4796	2.09782	145.418
3.22959	0.16993	13868.9	0.0239781	-0.0124466	92.9831	52.491	2.09487	145.441
3.23113	0.169914	13868.9	0.0239744	-0.0124418	92.9956	52.5024	2.0919	145.464
3.23266	0.169897	13868.8	0.0239706	-0.012437	93.0079	52.5137	2.08892	145.486
3.23419	0.16988	13868.8	0.0239668	-0.0124322	93.0201	52.525	2.08593	145.508
3.23573	0.169863	13868.7	0.023963	-0.0124273	93.0322	52.5362	2.08293	145.53
3.23726	0.169846	13868.6	0.0239591	-0.0124225	93.0442	52.5474	2.07991	145.552
3.23879	0.169828	13868.4	0.0239552	-0.0124177	93.0561	52.5586	2.07688	145.574
3.24031	0.169811	13868.3	0.0239512	-0.0124128	93.068	52.5697	2.07384	145.596
3.24184	0.169793	13868.1	0.0239472	-0.012408	93.0797	52.5808	2.07078	145.617
3.24336	0.169776	13867.9	0.0239432	-0.0124031	93.0912	52.5918	2.06772	145.638
3.24489	0.169758	13867.7	0.0239391	-0.0123982	93.1027	52.6028	2.06464	145.659
3.24641	0.16974	13867.5	0.0239351	-0.0123934	93.1141	52.6137	2.06154	145.68
3.24793	0.169721	13867.3	0.0239309	-0.0123885	93.1254	52.6246	2.05844	145.701
3.24945	0.169703	13867	0.0239268	-0.0123836	93.1366	52.6355	2.05532	145.722
3.25096	0.169684	13866.8	0.0239226	-0.0123787	93.1477	52.6463	2.05219	145.743
3.25248	0.169666	13866.5	0.0239184	-0.0123738	93.1587	52.6571	2.04905	145.763
3.25399	0.169647	13866.2	0.0239141	-0.0123689	93.1695	52.6678	2.0459	145.783
3.2555	0.169628	13865.8	0.0239099	-0.012364	93.1803	52.6785	2.04273	145.803
3.25701	0.169609	13865.5	0.0239055	-0.0123591	93.191	52.6892	2.03955	145.823
3.25852	0.16959	13865.2	0.0239012	-0.0123542	93.2016	52.6998	2.03636	145.843
3.26003	0.16957	13864.8	0.0238968	-0.0123492	93.2121	52.7103	2.03316	145.863
3.26153	0.169551	13864.4	0.0238924	-0.0123443	93.2224	52.7209	2.02994	145.882
3.26303	0.169531	13864	0.023888	-0.0123394	93.2327	52.7314	2.02672	145.902
3.26454	0.169511	13863.6	0.0238835	-0.0123344	93.2429	52.7418	2.02348	145.921
3.26604	0.169492	13863.1	0.023879	-0.0123295	93.253	52.7522	2.02023	145.94
3.26754	0.169471	13862.7	0.0238744	-0.0123245	93.263	52.7626	2.01697	145.959
3.26903	0.169451	13862.2	0.0238699	-0.0123196	93.2728	52.7729	2.01369	145.978
3.27053	0.169431	13861.7	0.0238653	-0.0123146	93.2826	52.7832	2.01041	145.997
3.27202	0.16941	13861.2	0.0238606	-0.0123097	93.2923	52.7934	2.00711	146.015
3.27352	0.16939	13860.7	0.023856	-0.0123047	93.3019	52.8036	2.0038	146.034
3.27501	0.169369	13860.1	0.0238513	-0.0122997	93.3114	52.8138	2.00048	146.052
3.2765	0.169348	13859.6	0.0238465	-0.0122947	93.3208	52.8239	1.99715	146.07
3.27798	0.169327	13859	0.0238418	-0.0122897	93.3301	52.834	1.9938	146.088
3.27947	0.169306	13858.4	0.023837	-0.0122847	93.3393	52.8441	1.99045	146.106
3.28096	0.169284	13857.8	0.0238322	-0.0122797	93.3484	52.8541	1.98708	146.123
3.28244	0.169263	13857.2	0.0238273	-0.0122747	93.3574	52.864	1.9837	146.141
3.28392	0.169241	13856.6	0.0238224	-0.0122697	93.3663	52.874	1.98031	146.158
3.2854	0.16922	13855.9	0.0238175	-0.0122647	93.3752	52.8838	1.97691	146.176
3.28688	0.169198	13855.3	0.0238126	-0.0122597	93.3839	52.8937	1.9735	146.193
3.28836	0.169176	13854.6	0.0238076	-0.0122547	93.3925	52.9035	1.97007	146.21
3.28983	0.169154	13853.9	0.0238026	-0.0122496	93.4011	52.9133	1.96664	146.227
3.29131	0.169131	13853.2	0.0237975	-0.0122446	93.4095	52.923	1.96319	146.244
3.29278	0.169109	13852.4	0.0237925	-0.0122396	93.4179	52.9327	1.95973	146.26
3.29425	0.169086	13851.7	0.0237874	-0.0122345	93.4261	52.9424	1.95626	146.277
3.29572	0.169064	13850.9	0.0237823	-0.0122295	93.4343	52.952	1.95278	146.293
3.29719	0.169041	13850.2	0.0237771	-0.0122244	93.4424	52.9616	1.94929	146.309
3.29866	0.169018	13849.4	0.0237719	-0.0122193	93.4503	52.9711	1.94579	146.325
3.30012	0.168995	13848.6	0.0237667	-0.0122143	93.4582	52.9806	1.94228	146.341
3.30159	0.168972	13847.7	0.0237615	-0.0122092	93.466	52.9901	1.93875	146.357
3.30305	0.168948	13846.9	0.0237562	-0.0122041	93.4737	52.9995	1.93522	146.373
3.30451	0.168925	13846	0.0237509	-0.012199	93.4813	53.0089	1.93167	146.388
3.30597	0.168901	13845.2	0.0237456	-0.012194	93.4888	53.0183	1.92811	146.404
3.30743	0.168878	13844.3	0.0237402	-0.0121889	93.4963	53.0276	1.92455	146.419
3.30889	0.168854	13843.4	0.0237348	-0.0121838	93.5036	53.0368	1.92097	146.434
3.31034	0.16883	13842.5	0.0237294	-0.0121787	93.5109	53.0461	1.91738	146.449
3.31179	0.168806	13841.5	0.0237239	-0.0121736	93.518	53.0553	1.91378	146.464
3.31325	0.168782	13840.6	0.0237185	-0.0121684	93.5251	53.0645	1.91017	146.479
3.3147	0.168757	13839.6	0.023713	-0.0121633	93.5321	53.0736	1.90655	146.493
3.31615	0.168733	13838.7	0.0237074	-0.0121582	93.5389	53.0827	1.90291	146.508
3.31759	0.168708	13837.7	0.0237019	-0.0121531	93.5457	53.0917	1.89927	146.522
3.31904	0.168683	13836.7	0.0236963	-0.012148	93.5525	53.1008	1.89562	146.536
3.32048	0.168659	13835.6	0.0236907	-0.0121428	93.5591	53.1097	1.89195	146.551
3.32193	0.168634	13834.6	0.023685	-0.0121377	93.5656	53.1187	1.88828	146.565
3.32337	0.168608	13833.6	0.0236793	-0.0121325	93.5721	53.1276	1.8846	146.578
3.32481	0.168583	13832.5	0.0236736	-0.0121274	93.5784	53.1365	1.8809	146.592
3.32625	0.168558	13831.4	0.0236679	-0.0121222	93.5847	53.1453	1.8772	146.606
3.32769	0.168532	13830.3	0.0236622	-0.0121171	93.5909	53.1541	1.87348	146.619
3.32912	0.168507	13829.2	0.0236564	-0.0121119	93.597	53.1629	1.86975	146.633
3.33056	0.168481	13828.1	0.0236506	-0.0121068	93.603	53.1716	1.86602	146.646
3.33199	0.168455	13827	0.0236447	-0.0121016	93.6089	53.1803	1.86227	146.659
3.33342	0.168429	13825.8	0.0236388	-0.0120964	93.6147	53.189	1.85851	146.672
3.33485	0.168403	13824.6	0.0236329	-0.0120912	93.6205	53.1976	1.85475	146.685
3.33628	0.168377	13823.5	0.023627	-0.012086	93.6261	53.2062	1.85097	146.697
3.33771	0.168351	13822.3	0.0236211	-0.0120808	93.6317	53.2147	1.84718	146.71
3.33914	0.168324	13821	0.0236151	-0.0120757	93.6372	53.2232	1.84339	146.723
3.34056	0.168298	13819.8	0.0236091	-0.0120705	93.6426	53.2317	1.83958	146.735
3.34199	0.168271	13818.6	0.0236031	-0.0120653	93.6479	53.2402	1.83576	146.747
3.34341	0.168244	13817.3	0.023597	-0.01206	93.6532	53.2486	1.83194	146.759
3.34483	0.168217	13816.1	0.0235909	-0.0120548	93.6583	53.257	1.8281	146.771
3.34625	0.16819	13814.8	0.0235848	-0.0120496	93.6634	53.2653	1.82425	146.783
3.34767	0.168163	13813.5	0.0235787	-0.0120444	93.6684	53.2736	1.8204	146.795
3.34908	0.168136	13812.2	0.0235725	-0.0120392	93.6733	53.2819	1.81653	146.807
3.3505	0.168108	13810.9	0.0235663	-0.0120339	93.6781	53.2901	1.81265	146.818
3.35191	0.168081	13809.5	0.0235601	-0.0120287	93.6829	53.2983	1.80877	146.829
3.35332	0.168053	13808.2	0.0235538	-0.0120235	93.6875	53.3065	1.80487	146.841
3.35473	0.168025	13806.8	0.0235476	-0.0120182	93.6921	53.3146	1.80097	146.852
3.35614	0.167998	13805.4	0.0235413	-0.012013	93.6966	53.3227	1.79705	146.863
3.35755	0.16797	13804	0.023535	-0.0120077	93.701	53.3308	1.79313	146.874
3.35896	0.167941	13802.6	0.0235286	-0.0120025	93.7053	53.3388	1.78919	146.885
3.36036	0.167913	13801.2	0.0235222	-0.0119972	93.7095	53.3468	1.78525	146.895
3.36177	0.167885	13799.8	0.0235158	-0.011992	93.7137	53.3548	1.78129	146.906
3.36317	0.167856	13798.3	0.0235094	-0.0119867	93.7178	53.3627	1.77733	146.916
3.36457	0.167828	13796.9	0.023503	-0.0119814	93.7218	53.3706	1.77336	146.927
3.36597	0.167799	13795.4	0.0234965	-0.0119761	93.7257	53.3785	1.76938	146.937
3.36737	0.16777	13793.9	0.02349	-0.0119709	93.7295	53.3863	1.76539	146.947
3.36877	0.167742	13792.4	0.0234834	-0.0119656	93.7333	53.3941	1.76138	146.957
3.37016	0.167713	13790.9	0.0234769	-0.0119603	93.737	53.4019	1.75737	146.967
3.37156	0.167683	13789.4	0.0234703	-0.011955	93.7406	53.4096	1.75336	146.976
3.37295	0.167654	13787.9	0.0234637	-0.0119497	93.7441	53.4173	1.74933	146.986
3.37434	0.167625	13786.3	0.0234571	-0.0119444	93.7475	53.425	1.74529	146.996
3.37573	0.167595	13784.7	0.0234504	-0.0119391	93.7509	53.4326	1.74124	147.005
3.37712	0.167566	13783.2	0.0234438	-0.0119338	93.7542	53.4402	1.73719	147.014
3.37851	0.167536	13781.6	0.023437	-0.0119285	93.7574	53.4478	1.73312	147.023
3.3799	0.167506	13780	0.0234303	-0.0119232	93.7605	53.4553	1.72905	147.032
3.38128	0.167477	13778.3	0.0234236	-0.0119178	93.7635	53.4628	1.72496	147.041
3.38267	0.167447	13776.7	0.0234168	-0.0119125	93.7665	53.4703	1.72087	147.05
3.38405	0.167416	13775.1	0.02341	-0.0119072	93.7694	53.4777	1.71677	147.059
3.38543	0.167386	13773.4	0.0234032	-0.0119018	93.7722	53.4851	1.71266	147.067
3.38681	0.167356	13771.7	0.0233963	-0.0118965	93.7749	53.4925	1.70854	147.076
3.38819	0.167326	13770.1	0.0233894	-0.0118912	93.7776	53.4998	1.70441	147.084
3.38957	0.167295	13768.4	0.0233825	-0.0118858	93.7802	53.5071	1.70027	147.093
3.39094	0.167264	13766.6	0.0233756	-0.0118805	93.7827	53.5144	1.69612	147.101
3.39232	0.167234	13764.9	0.0233687	-0.0118751	93.7851	53.5217	1.69197	147.109
3.39369	0.167203	13763.2	0.0233617	-0.0118698	93.7875	53.5289	1.6878	147.117
3.39506	0.167172	13761.4	0.0233547	-0.0118644	93.7897	53.5361	1.68363	147.125
3.39643	0.167141	13759.7	0.0233477	-0.011859	93.7919	53.5432	1.67945	147.132
3.3978	0.16711	13757.9	0.0233406	-0.0118537	93.7941	53.5503	1.67526	147.14
3.39917	0.167078	13756.1	0.0233336	-0.0118483	93.7961	53.5574	1.67106	147.147
3.40054	0.167047	13754.3	0.0233265	-0.0118429	93.7981	53.5645	1.66685	147.155
3.4019	0.167015	13752.5	0.0233194	-0.0118376	93.8	53.5715	1.66263	147.162
3.40327	0.166984	13750.7	0.0233122	-0.0118322	93.8018	53.5785	1.65841	147.169
3.40463	0.166952	13748.9	0.0233051	-0.0118268	93.8035	53.5855	1.65417	147.176
3.40599	0.16692	13747	0.0232979	-0.0118214	93.8052	53.5924	1.64993	147.183
3.40735	0.166888	13745.2	0.0232907	-0.011816	93.8068	53.5993	1.64568	147.19
3.40871	0.166856	13743.3	0.0232834	-0.0118106	93.8083	53.6062	1.64142	147.197
3.41007	0.166824	13741.4	0.0232762	-0.0118052	93.8098	53.613	1.63715	147.203
3.41143	0.166792	13739.5	0.0232689	-0.0117998	93.8112	53.6198	1.63288	147.21
3.41278	0.16676	13737.6	0.0232616	-0.0117944	93.8125	53.6266	1.62859	147.216
3.41414	0.166727	13735.7	0.0232543	-0.011789	93.8137	53.6333	1.6243	147.223
3.41549	0.166695	13733.8	0.0232469	-0.0117836	93.8149	53.64	1.62	147.229
3.41684	0.166662	13731.8	0.0232396	-0.0117782	93.816	53.6467	1.61569	147.235
3.41819	0.16663	13729.9	0.0232322	-0.0117727	93.817	53.6534	1.61137	147.241
3.41954	0.166597	13727.9	0.0232248	-0.0117673	93.8179	53.66	1.60704	147.247
3.42089	0.166564	13725.9	0.0232173	-0.0117619	93.8188	53.6666	1.6027	147.253
3.42223	0.166531	13723.9	0.0232099	-0.0117565	93.8196	53.6732	1.59836	147.258
3.42358	0.166498	13721.9	0.0232024	-0.011751	93.8203	53.6797	1.59401	147.264
3.42492	0.166464	13719.9	0.0231949	-0.0117456	93.821	53.6862	1.58965	147.269
3.42626	0.166431	13717.9	0.0231874	-0.0117401	93.8215	53.6927	1.58528	147.275
3.42761	0.166398	13715.8	0.0231798	-0.0117347	93.8221	53.6991	1.58091	147.28
3.42895	0.166364	13713.8	0.0231722	-0.0117292	93.8225	53.7055	1.57652	147.285
3.43029	0.166331	13711.7	0.0231646	-0.0117238	93.8229	53.7119	1.57213	147.29
3.43162	0.166297	13709.6	0.023157	-0.0117183	93.8232	53.7183	1.56773	147.295
3.43296	0.166263	13707.6	0.0231494	-0.0117129	93.8234	53.7246	1.56332	147.3
3.43429	0.166229	13705.5	0.0231417	-0.0117074	93.8236	53.7309	1.5589	147.305
3.43563	0.166195	13703.3	0.0231341	-0.0117019	93.8236	53.7372	1.55448	147.309
3.43696	0.166161	13701.2	0.0231264	-0.0116965	93.8237	53.7434	1.55005	147.314
3.43829	0.166127	13699.1	0.0231186	-0.011691	93.8236	53.7496	1.54561	147.318
3.43962	0.166093	13696.9	0.0231109	-0.0116855	93.8235	53.7558	1.54116	147.323
3.44095	0.166058	13694.8	0.0231031	-0.01168	93.8233	53.762	1.5367	147.327
3.44228	0.166024	13692.6	0.0230953	-0.0116746	93.823	53.7681	1.53224	147.331
3.44361	0.165989	13690.4	0.0230875	-0.0116691	93.8227	53.7742	1.52777	147.335
3.44493	0.165955	13688.3	0.0230797	-0.0116636	93.8223	53.7802	1.52329	147.339
3.44626	0.16592	13686.1	0.0230718	-0.0116581	93.8219	53.7863	1.5188	147.343
3.44758	0.165885	13683.8	0.023064	-0.0116526	93.8213	53.7923	1.5143	147.347
3.4489	0.16585	13681.6	0.0230561	-0.0116471	93.8207	53.7983	1.5098	147.351
3.45022	0.165815	13679.4	0.0230482	-0.0116416	93.8201	53.8042	1.50529	147.354
3.45154	0.16578	13677.1	0.0230402	-0.0116361	93.8193	53.8101	1.50077	147.358
3.45286	0.165745	13674.9	0.0230323	-0.0116306	93.8185	53.816	1.49625	147.361
3.45418	0.165709	13672.6	0.0230243	-0.0116251	93.8177	53.8219	1.49171	147.364
3.45549	0.165674	13670.3	0.0230163	-0.0116196	93.8167	53.8277	1.48717	147.367
3.45681	0.165638	13668	0.0230083	-0.011614	93.8157	53.8336	1.48262	147.37
3.45812	0.165603	13665.7	0.0230002	-0.0116085	93.8146	53.8393	1.47807	147.373
3.45943	0.165567	13663.4	0.0229922	-0.011603	93.8135	53.8451	1.4735	147.376
3.46074	0.165531	13661.1	0.0229841	-0.0115975	93.8123	53.8508	1.46893	147.379
3.46205	0.165495	13658.8	0.022976	-0.0115919	93.811	53.8565	1.46435	147.382
3.46336	0.16546	13656.4	0.0229679	-0.0115864	93.8097	53.8622	1.45977	147.384
3.46467	0.165423	13654.1	0.0229597	-0.0115809	93.8083	53.8678	1.45517	147.387
3.46597	0.165387	13651.7	0.0229516	-0.0115753	93.8068	53.8734	1.45057	147.389
3.46728	0.165351	13649.3	0.0229434	-0.0115698	93.8053	53.879	1.44596	147.391
3.46858	0.165315	13646.9	0.0229352	-0.0115642	93.8037	53.8846	1.44135	147.394
3.46989	0.165278	13644.5	0.0229269	-0.0115587	93.802	53.8901	1.43672	147.396
3.47119	0.165242	13642.1	0.0229187	-0.0115531	93.8003	53.8956	1.43209	147.398
3.47249	0.165205	13639.7	0.0229104	-0.0115476	93.7985	53.9011	1.42745	147.4
3.47379	0.165169	13637.3	0.0229022	-0.011542	93.7967	53.9066	1.42281	147.402
3.47508	0.165132	13634.8	0.0228938	-0.0115365	93.7947	53.912	1.41816	147.403
3.47638	0.165095	13632.4	0.0228855	-0.0115309	93.7928	53.9174	1.4135	147.405
3.47768	0.165058	13629.9	0.0228772	-0.0115253	93.7907	53.9228	1.40883	147.407
3.47897	0.165021	13627.4	0.0228688	-0.0115198	93.7886	53.9281	1.40416	147.408
3.48027	0.164984	13625	0.0228604	-0.0115142	93.7864	53.9334	1.39948	147.409
3.48156	0.164947	13622.5	0.022852	-0.0115086	93.7842	53.9387	1.39479	147.411
3.48285	0.164909	13620	0.0228436	-0.011503	93.7819	53.944	1.39009	147.412
3.48414	0.164872	13617.5	0.0228352	-0.0114975	93.7795	53.9492	1.38539	147.413
3.48543	0.164835	13614.9	0.0228267	-0.0114919	93.7771	53.9544	1.38068	147.414
3.48671	0.164797	13612.4	0.0228182	-0.0114863	93.7746	53.9596	1.37596	147.415
3.488	0.164759	13609.8	0.0228097	-0.0114807	93.772	53.9648	1.37124	147.416
3.48929	0.164722	13607.3	0.0228012	-0.0114751	93.7694	53.9699	1.36651	147.416
3.49057	0.164684	13604.7	0.0227927	-0.0114695	93.7667	53.975	1.36177	147.417
3.49185	0.164646	13602.1	0.0227841	-0.0114639	93.764	53.9801	1.35703	147.418
3.49313	0.164608	13599.6	0.0227755	-0.0114583	93.7612	53.9851	1.35227	147.418
3.49442	0.16457	13597	0.0227669	-0.0114527	93.7583	53.9901	1.34752	147.418
3.4957	0.164532	13594.4	0.0227583	-0.0114471	93.7554	53.9951	1.34275	147.419
3.49697	0.164494	13591.7	0.0227497	-0.0114415	93.7524	54.0001	1.33798	147.419
3.49825	0.164455	13589.1	0.022741	-0.0114359	93.7493	54.0051	1.3332	147.419
3.49953	0.164417	13586.5	0.0227324	-0.0114303	93.7462	54.01	1.32841	147.419
3.5008	0.164379	13583.8	0.0227237	-0.0114246	93.743	54.0149	1.32362	147.419
3.50208	0.16434	13581.2	0.022715	-0.011419	93.7398	54.0198	1.31882	147.419
3.50335	0.164301	13578.5	0.0227063	-0.0114134	93.7365	54.0246	1.31402	147.418
3.50462	0.164263	13575.8	0.0226975	-0.0114078	93.7332	54.0294	1.3092	147.418
3.50589	0.164224	13573.1	0.0226887	-0.0114021	93.7297	54.0342	1.30438	147.418
3.50716	0.164185	13570.4	0.02268	-0.0113965	93.7263	54.039	1.29956	147.417
3.50843	0.164146	13567.7	0.0226712	-0.0113909	93.7227	54.0437	1.29472	147.416
3.5097	0.164107	13565	0.0226623	-0.0113852	93.7191	54.0484	1.28988	147.416
3.51096	0.164068	13562.3	0.0226535	-0.0113796	93.7155	54.0531	1.28504	147.415
3.51223	0.164029	13559.5	0.0226447	-0.011374	93.7118	54.0578	1.28018	147.414
3.51349	0.163989	13556.8	0.0226358	-0.0113683	93.708	54.0624	1.27533	147.413
3.51475	0.16395	13554	0.0226269	-0.0113627	93.7042	54.0671	1.27046	147.412
3.51602	0.163911	13551.3	0.022618	-0.011357	93.7003	54.0717	1.26559	147.411
3.51728	0.163871	13548.5	0.022609	-0.0113514	93.6963	54.0762	1.26071	147.41
3.51854	0.163831	13545.7	0.0226001	-0.0113457	93.6923	54.0808	1.25582	147.408
3.51979	0.163792	13542.9	0.0225911	-0.0113401	93.6882	54.0853	1.25093	147.407
3.52105	0.163752	13540.1	0.0225822	-0.0113344	93.6841	54.0898	1.24603	147.406
3.52231	0.163712	13537.3	0.0225732	-0.0113287	93.6799	54.0942	1.24113	147.404
3.52356	0.163672	13534.5	0.0225641	-0.0113231	93.6757	54.0987	1.23622	147.402
3.52482	0.163632	13531.6	0.0225551	-0.0113174	93.6714	54.1031	1.2313	147.401
3.52607	0.163592	13528.8	0.0225461	-0.0113117	93.667	54.1075	1.22637	147.399
3.52732	0.163552	13525.9	0.022537	-0.0113061	93.6626	54.1119	1.22144	147.397
3.52857	0.163512	13523.1	0.0225279	-0.0113004	93.6581	54.1162	1.21651	147.395
3.52982	0.163471	13520.2	0.0225188	-0.0112947	93.6536	54.1205	1.21156	147.393
3.53107	0.163431	13517.3	0.0225097	-0.011289	93.649	54.1248	1.20661	147.391
3.53232	0.163391	13514.4	0.0225005	-0.0112834	93.6443	54.1291	1.20166	147.389
3.53356	0.16335	13511.5	0.0224914	-0.0112777	93.6396	54.1333	1.1967	147.386
3.53481	0.163309	13508.6	0.0224822	-0.011272	93.6349	54.1376	1.19173	147.384
3.53605	0.163269	13505.7	0.022473	-0.0112663	93.6301	54.1418	1.18675	147.381
3.5373	0.163228	13502.8	0.0224638	-0.0112606	93.6252	54.1459	1.18177	147.379
3.53854	0.163187	13499.9	0.0224546	-0.0112549	93.6203	54.1501	1.17679	147.376
3.53978	0.163146	13496.9	0.0224453	-0.0112492	93.6153	54.1542	1.17179	147.374
3.54102	0.163105	13494	0.0224361	-0.0112435	93.6102	54.1583	1.16679	147.371
3.54226	0.163064	13491	0.0224268	-0.0112378	93.6051	54.1624	1.16179	147.368
3.5435	0.163023	13488	0.0224175	-0.0112321	93.6	54.1665	1.15678	147.365
3.54473	0.162982	13485	0.0224082	-0.0112264	93.5948	54.1705	1.15176	147.362
3.54597	0.16294	13482.1	0.0223989	-0.0112207	93.5895	54.1745	1.14674	147.359
3.5472	0.162899	13479.1	0.0223895	-0.011215	93.5842	54.1785	1.14171	147.356
3.54844	0.162858	13476	0.0223802	-0.0112093	93.5788	54.1825	1.13667	147.352
3.54967	0.162816	13473	0.0223708	-0.0112036	93.5734	54.1864	1.13163	147.349
3.5509	0.162775	13470	0.0223614	-0.0111978	93.5679	54.1903	1.12658	147.345
3.55213	0.162733	13467	0.022352	-0.0111921	93.5624	54.1942	1.12153	147.342
3.55336	0.162691	13463.9	0.0223426	-0.0111864	93.5568	54.1981	1.11647	147.338
3.55459	0.162649	13460.9	0.0223331	-0.0111807	93.5511	54.2019	1.1114	147.335
3.55582	0.162607	13457.8	0.0223237	-0.011175	93.5454	54.2057	1.10633	147.331
3.55704	0.162566	13454.7	0.0223142	-0.0111692	93.5397	54.2095	1.10126	147.327
3.55827	0.162523	13451.7	0.0223047	-0.0111635	93.5338	54.2133	1.09617	147.323
3.55949	0.162481	13448.6	0.0222952	-0.0111578	93.528	54.2171	1.09108	147.319
3.56071	0.162439	13445.5	0.0222856	-0.011152	93.5221	54.2208	1.08599	147.315
3.56194	0.162397	13442.4	0.0222761	-0.0111463	93.5161	54.2245	1.08089	147.311
3.56316	0.162355	13439.3	0.0222666	-0.0111405	93.5101	54.2282	1.07578	147.307
3.56438	0.162312	13436.1	0.022257	-0.0111348	93.504	54.2319	1.07067	147.302
3.5656	0.16227	13433	0.0222474	-0.0111291	93.4979	54.2355	1.06555	147.298
3.56682	0.162227	13429.9	0.0222378	-0.0111233	93.4917	54.2391	1.06043	147.294
3.56803	0.162185	13426.7	0.0222282	-0.0111176	93.4854	54.2427	1.0553	147.289
3.56925	0.162142	13423.6	0.0222185	-0.0111118	93.4791	54.2463	1.05016	147.284
3.57046	0.162099	13420.4	0.0222089	-0.0111061	93.4728	54.2498	1.04502	147.28
3.57168	0.162056	13417.2	0.0221992	-0.0111003	93.4664	54.2534	1.03988	147.275
3.57289	0.162014	13414	0.0221895	-0.0110946	93.46	54.2569	1.03472	147.27
3.5741	0.161971	13410.8	0.0221798	-0.0110888	93.4535	54.2603	1.02957	147.265
3.57531	0.161928	13407.6	0.0221701	-0.011083	93.4469	54.2638	1.0244	147.26
3.57652	0.161885	13404.4	0.0221604	-0.0110773	93.4403	54.2672	1.01924	147.255
3.57773	0.161841	13401.2	0.0221506	-0.0110715	93.4336	54.2707	1.01406	147.25
3.57894	0.161798	13398	0.0221409	-0.0110657	93.4269	54.274	1.00888	147.245
3.58015	0.161755	13394.8	0.0221311	-0.01106	93.4202	54.2774	1.0037	147.239
3.58135	0.161712	13391.5	0.0221213	-0.0110542	93.4134	54.2808	0.998504	147.234
3.58256	0.161668	13388.3	0.0221115	-0.0110484	93.4065	54.2841	0.993307	147.229
3.58376	0.161625	13385	0.0221017	-0.0110426	93.3996	54.2874	0.988105	147.223
3.58496	0.161581	13381.7	0.0220918	-0.0110369	93.3926	54.2907	0.982898	147.218
3.58616	0.161537	13378.5	0.022082	-0.0110311	93.3856	54.2939	0.977685	147.212
3.58736	0.161494	13375.2	0.0220721	-0.0110253	93.3785	54.2972	0.972466	147.206
3.58856	0.16145	13371.9	0.0220622	-0.0110195	93.3714	54.3004	0.967242	147.2
3.58976	0.161406	13368.6	0.0220523	-0.0110137	93.3643	54.3036	0.962013	147.194
3.59096	0.161362	13365.3	0.0220424	-0.011008	93.357	54.3068	0.956778	147.188
3.59216	0.161318	13362	0.0220325	-0.0110022	93.3498	54.3099	0.951538	147.182
3.59335	0.161274	13358.6	0.0220225	-0.0109964	93.3425	54.3131	0.946293	147.176
3.59455	0.16123	13355.3	0.0220126	-0.0109906	93.3351	54.3162	0.941042	147.17
3.59574	0.161186	13352	0.0220026	-0.0109848	93.3277	54.3193	0.935786	147.164
3.59694	0.161142	13348.6	0.0219926	-0.010979	93.3202	54.3223	0.930524	147.158
3.59813	0.161097	13345.3	0.0219826	-0.0109732	93.3127	54.3254	0.925258	147.151
3.59932	0.161053	13341.9	0.0219726	-0.0109674	93.3051	54.3284	0.919986	147.145
3.60051	0.161009	13338.5	0.0219625	-0.0109616	93.2975	54.3314	0.914708	147.138
3.6017	0.160964	13335.1	0.0219525	-0.0109558	93.2899	54.3344	0.909426	147.131
3.60288	0.16092	13331.7	0.0219424	-0.01095	93.2821	54.3374	0.904138	147.125
3.60407	0.160875	13328.4	0.0219323	-0.0109442	93.2744	54.3403	0.898845	147.118
3.60526	0.16083	13324.9	0.0219222	-0.0109384	93.2666	54.3432	0.893547	147.111
3.60644	0.160785	13321.5	0.0219121	-0.0109325	93.2587	54.3461	0.888244	147.104
3.60763	0.160741	13318.1	0.021902	-0.0109267	93.2508	54.349	0.882936	147.097
3.60881	0.160696	13314.7	0.0218919	-0.0109209	93.2428	54.3519	0.877622	147.09
3.60999	0.160651	13311.3	0.0218817	-0.0109151	93.2348	54.3547	0.872303	147.083
3.61117	0.160606	13307.8	0.0218716	-0.0109093	93.2268	54.3575	0.86698	147.076
3.61235	0.160561	13304.4	0.0218614	-0.0109035	93.2187	54.3603	0.861651	147.069
3.61353	0.160516	13300.9	0.0218512	-0.0108976	93.2105	54.3631	0.856317	147.061
3.61471	0.16047	13297.4	0.021841	-0.0108918	93.2023	54.3658	0.850978	147.054
3.61589	0.160425	13294	0.0218308	-0.010886	93.1941	54.3686	0.845634	147.047
3.61706	0.16038	13290.5	0.0218205	-0.0108802	93.1858	54.3713	0.840285	147.039
3.61824	0.160334	13287	0.0218103	-0.0108743	93.1775	54.374	0.83493	147.031
3.61941	0.160289	13283.5	0.0218	-0.0108685	93.1691	54.3767	0.829571	147.024
3.62059	0.160243	13280	0.0217897	-0.0108627	93.1607	54.3793	0.824207	147.016
3.62176	0.160198	13276.5	0.0217795	-0.0108568	93.1522	54.3819	0.818838	147.008
3.62293	0.160152	13272.9	0.0217691	-0.010851	93.1436	54.3846	0.813464	147
3.6241	0.160107	13269.4	0.0217588	-0.0108451	93.1351	54.3871	0.808085	146.992
3.62527	0.160061	13265.9	0.0217485	-0.0108393	93.1265	54.3897	0.802701	146.984
3.62644	0.160015	13262.3	0.0217381	-0.0108335	93.1178	54.3923	0.797313	146.976
3.62761	0.159969	13258.8	0.0217278	-0.0108276	93.1091	54.3948	0.791919	146.968
3.62877	0.159923	13255.2	0.0217174	-0.0108218	93.1003	54.3973	0.786521	146.96
3.62994	0.159877	13251.7	0.021707	-0.0108159	93.0915	54.3998	0.781117	146.952
3.6311	0.159831	13248.1	0.0216966	-0.0108101	93.0827	54.4023	0.775709	146.943
3.63227	0.159785	13244.5	0.0216862	-0.0108042	93.0738	54.4047	0.770296	146.935
3.63343	0.159739	13240.9	0.0216758	-0.0107984	93.0648	54.4072	0.764878	146.926
3.63459	0.159693	13237.3	0.0216653	-0.0107925	93.0558	54.4096	0.759456	146.918
3.63575	0.159646	13233.7	0.0216549	-0.0107867	93.0468	54.412	0.754028	146.909
3.63691	0.1596	13230.1	0.0216444	-0.0107808	93.0377	54.4143	0.748596	146.901
3.63807	0.159554	13226.5	0.0216339	-0.0107749	93.0286	54.4167	0.743159	146.892
3.63923	0.159507	13222.9	0.0216234	-0.0107691	93.0194	54.419	0.737717	146.883
3.64039	0.159461	13219.2	0.0216129	-0.0107632	93.0102	54.4213	0.732271	146.874
3.64155	0.159414	13215.6	0.0216024	-0.0107574	93.0009	54.4236	0.72682	146.865
3.6427	0.159367	13212	0.0215919	-0.0107515	92.9916	54.4259	0.721364	146.856
3.64386	0.159321	13208.3	0.0215813	-0.0107456	92.9823	54.4282	0.715904	146.847
3.64501	0.159274	13204.7	0.0215707	-0.0107398	92.9729	54.4304	0.710438	146.838
3.64616	0.159227	13201	0.0215602	-0.0107339	92.9634	54.4326	0.704969	146.829
3.64731	0.15918	13197.3	0.0215496	-0.010728	92.9539	54.4348	0.699494	146.819
3.64847	0.159133	13193.6	0.021539	-0.0107221	92.9444	54.437	0.694015	146.81
3.64962	0.159086	13189.9	0.0215284	-0.0107163	92.9348	54.4392	0.688532	146.801
3.65076	0.159039	13186.2	0.0215177	-0.0107104	92.9252	54.4413	0.683043	146.791
3.65191	0.158992	13182.5	0.0215071	-0.0107045	92.9156	54.4434	0.677551	146.782
3.65306	0.158945	13178.8	0.0214964	-0.0106986	92.9059	54.4455	0.672053	146.772
3.65421	0.158898	13175.1	0.0214858	-0.0106927	92.8961	54.4476	0.666551	146.762
3.65535	0.15885	13171.4	0.0214751	-0.0106869	92.8863	54.4497	0.661045	146.753
3.6565	0.158803	13167.7	0.0214644	-0.010681	92.8765	54.4517	0.655534	146.743
3.65764	0.158756	13163.9	0.0214537	-0.0106751	92.8666	54.4537	0.650018	146.733
3.65878	0.158708	13160.2	0.021443	-0.0106692	92.8567	54.4558	0.644498	146.723
3.65992	0.158661	13156.4	0.0214323	-0.0106633	92.8467	54.4577	0.638974	146.713
3.66107	0.158613	13152.7	0.0214215	-0.0106574	92.8367	54.4597	0.633445	146.703
3.66221	0.158565	13148.9	0.0214108	-0.0106515	92.8266	54.4617	0.627912	146.693
3.66334	0.158518	13145.1	0.0214	-0.0106456	92.8165	54.4636	0.622374	146.683
3.66448	0.15847	13141.3	0.0213892	-0.0106397	92.8064	54.4655	0.616832	146.673
3.66562	0.158422	13137.6	0.0213784	-0.0106338	92.7962	54.4674	0.611285	146.662
3.66676	0.158374	13133.8	0.0213676	-0.0106279	92.786	54.4693	0.605734	146.652
3.66789	0.158326	13130	0.0213568	-0.010622	92.7757	54.4711	0.600179	146.642
3.66903	0.158278	13126.2	0.021346	-0.0106161	92.7654	54.473	0.594619	146.631
3.67016	0.15823	13122.3	0.0213351	-0.0106102	92.7551	54.4748	0.589055	146.621
3.67129	0.158182	13118.5	0.0213243	-0.0106043	92.7447	54.4766	0.583487	146.61
3.67243	0.158134	13114.7	0.0213134	-0.0105984	92.7342	54.4784	0.577914	146.599
3.67356	0.158086	13110.9	0.0213025	-0.0105925	92.7238	54.4802	0.572337	146.589
3.67469	0.158038	13107	0.0212916	-0.0105866	92.7132	54.4819	0.566756	146.578
3.67582	0.15799	13103.2	0.0212807	-0.0105807	92.7027	54.4836	0.56117	146.567
3.67694	0.157941	13099.3	0.0212698	-0.0105748	92.6921	54.4854	0.55558	146.556
3.67807	0.157893	13095.5	0.0212589	-0.0105689	92.6814	54.4871	0.549986	146.545
3.6792	0.157844	13091.6	0.0212479	-0.010563	92.6707	54.4887	0.544388	146.534
3.68032	0.157796	13087.7	0.021237	-0.0105571	92.66	54.4904	0.538785	146.523
3.68145	0.157747	13083.8	0.021226	-0.0105511	92.6492	54.492	0.533178	146.512
3.68257	0.157699	13079.9	0.021215	-0.0105452	92.6384	54.4937	0.527567	146.501
3.6837	0.15765	13076.1	0.0212041	-0.0105393	92.6276	54.4953	0.521952	146.489
3.68482	0.157601	13072.2	0.0211931	-0.0105334	92.6167	54.4968	0.516333	146.478
3.68594	0.157553	13068.2	0.021182	-0.0105275	92.6057	54.4984	0.510709	146.467
3.68706	0.157504	13064.3	0.021171	-0.0105215	92.5948	54.5	0.505081	146.455
3.68818	0.157455	13060.4	0.02116	-0.0105156	92.5838	54.5015	0.49945	146.444
3.6893	0.157406	13056.5	0.0211489	-0.0105097	92.5727	54.503	0.493814	146.432
3.69042	0.157357	13052.6	0.0211379	-0.0105038	92.5616	54.5045	0.488174	146.42
3.69153	0.157308	13048.6	0.0211268	-0.0104978	92.5505	54.506	0.482529	146.409
3.69265	0.157259	13044.7	0.0211157	-0.0104919	92.5393	54.5075	0.476881	146.397
3.69377	0.15721	13040.7	0.0211046	-0.010486	92.5281	54.5089	0.471229	146.385
3.69488	0.157161	13036.8	0.0210935	-0.01048	92.5168	54.5103	0.465572	146.373
3.69599	0.157111	13032.8	0.0210824	-0.0104741	92.5055	54.5117	0.459912	146.361
3.69711	0.157062	13028.8	0.0210713	-0.0104682	92.4942	54.5131	0.454248	146.349
3.69822	0.157013	13024.8	0.0210601	-0.0104622	92.4828	54.5145	0.448579	146.337
3.69933	0.156963	13020.9	0.021049	-0.0104563	92.4714	54.5159	0.442907	146.325
3.70044	0.156914	13016.9	0.0210378	-0.0104504	92.4599	54.5172	0.43723	146.313
3.70155	0.156864	13012.9	0.0210267	-0.0104444	92.4485	54.5185	0.431568	146.301
3.70266	0.156815	13008.9	0.0210155	-0.0104385	92.437	54.5198	0.425937	146.289
3.70377	0.156766	13004.9	0.0210044	-0.0104326	92.4255	54.5209	0.420336	146.276
3.70487	0.156716	13000.9	0.0209933	-0.0104267	92.414	54.5221	0.414765	146.264
3.70598	0.156666	12996.9	0.0209822	-0.0104208	92.4025	54.5231	0.409225	146.252
3.70708	0.156617	12992.9	0.0209711	-0.0104149	92.3911	54.5241	0.403714	146.239
3.70819	0.156567	12989	0.02096	-0.010409	92.3796	54.5251	0.398234	146.227
3.70929	0.156518	12985	0.020949	-0.0104031	92.3681	54.526	0.392783	146.214
3.71039	0.156468	12981	0.020938	-0.0103972	92.3566	54.5268	0.387363	146.202
3.71149	0.156419	12977	0.0209269	-0.0103914	92.3451	54.5276	0.381972	146.189
3.7126	0.156369	12973	0.0209159	-0.0103855	92.3336	54.5283	0.376611	146.177
3.7137	0.156319	12969	0.0209049	-0.0103797	92.3221	54.529	0.37128	146.164
3.7148	0.15627	12965.1	0.020894	-0.0103738	92.3106	54.5296	0.365978	146.151
3.71589	0.15622	12961.1	0.020883	-0.010368	92.2991	54.5301	0.360706	146.139
3.71699	0.15617	12957.1	0.0208721	-0.0103622	92.2876	54.5306	0.355464	146.126
3.71809	0.15612	12953.1	0.0208611	-0.0103564	92.2761	54.531	0.350251	146.113
3.71918	0.156071	12949.2	0.0208502	-0.0103505	92.2645	54.5314	0.345067	146.1
3.72028	0.156021	12945.2	0.0208393	-0.0103447	92.253	54.5317	0.339913	146.087
3.72137	0.155971	12941.2	0.0208285	-0.010339	92.2415	54.532	0.334788	146.074
3.72247	0.155921	12937.3	0.0208176	-0.0103332	92.23	54.5322	0.329692	146.061
3.72356	0.155872	12933.3	0.0208067	-0.0103274	92.2185	54.5323	0.324626	146.048
3.72465	0.155822	12929.3	0.0207959	-0.0103216	92.2069	54.5324	0.319588	146.035
3.72574	0.155772	12925.4	0.0207851	-0.0103159	92.1954	54.5324	0.314579	146.022
3.72683	0.155722	12921.4	0.0207743	-0.0103101	92.1839	54.5324	0.3096	146.009
3.72792	0.155672	12917.4	0.0207635	-0.0103044	92.1724	54.5323	0.304649	145.996
3.72901	0.155622	12913.5	0.0207527	-0.0102986	92.1608	54.5322	0.299727	145.983
3.7301	0.155572	12909.5	0.0207419	-0.0102929	92.1493	54.532	0.294834	145.969
3.73118	0.155522	12905.6	0.0207312	-0.0102872	92.1378	54.5317	0.28997	145.956
3.73227	0.155472	12901.6	0.0207205	-0.0102814	92.1262	54.5314	0.285134	145.943
3.73335	0.155422	12897.7	0.0207098	-0.0102757	92.1147	54.5311	0.280327	145.929
3.73444	0.155372	12893.7	0.0206991	-0.01027	92.1031	54.5306	0.275548	145.916
3.73552	0.155322	12889.7	0.0206884	-0.0102643	92.0916	54.5302	0.270798	145.903
3.7366	0.155272	12885.8	0.0206777	-0.0102587	92.08	54.5297	0.266076	145.889
3.73769	0.155222	12881.8	0.020667	-0.010253	92.0685	54.5291	0.261382	145.876
3.73877	0.155172	12877.9	0.0206564	-0.0102473	92.0569	54.5284	0.256717	145.862
3.73985	0.155122	12873.9	0.0206458	-0.0102416	92.0454	54.5277	0.25208	145.848
3.74093	0.155072	12870	0.0206352	-0.010236	92.0338	54.527	0.247471	145.835
3.74201	0.155022	12866	0.0206246	-0.0102303	92.0223	54.5262	0.242891	145.821
3.74308	0.154972	12862.1	0.020614	-0.0102247	92.0107	54.5253	0.238338	145.807
3.74416	0.154922	12858.2	0.0206034	-0.0102191	91.9992	54.5244	0.233813	145.794
3.74524	0.154872	12854.2	0.0205929	-0.0102134	91.9876	54.5235	0.229316	145.78
3.74631	0.154822	12850.3	0.0205823	-0.0102078	91.976	54.5225	0.224847	145.766
3.74739	0.154772	12846.3	0.0205718	-0.0102022	91.9645	54.5214	0.220406	145.752
3.74846	0.154721	12842.4	0.0205613	-0.0101966	91.9529	54.5203	0.215992	145.738
3.74953	0.154671	12838.5	0.0205508	-0.010191	91.9413	54.5191	0.211606	145.724
3.75061	0.154621	12834.5	0.0205403	-0.0101854	91.9298	54.5179	0.207248	145.71
3.75168	0.154571	12830.6	0.0205298	-0.0101798	91.9182	54.5166	0.202918	145.696
3.75275	0.154521	12826.7	0.0205194	-0.0101742	91.9066	54.5152	0.198614	145.682
3.75382	0.15447	12822.7	0.020509	-0.0101687	91.895	54.5138	0.194339	145.668
3.75489	0.15442	12818.8	0.0204985	-0.0101631	91.8834	54.5124	0.19009	145.654
3.75596	0.15437	12814.9	0.0204881	-0.0101576	91.8719	54.5109	0.185869	145.64
3.75702	0.154319	12810.9	0.0204777	-0.010152	91.8603	54.5094	0.181675	145.626
3.75809	0.154269	12807	0.0204674	-0.0101465	91.8487	54.5078	0.177509	145.612
3.75916	0.154219	12803.1	0.020457	-0.010141	91.8371	54.5061	0.173369	145.597
3.76022	0.154168	12799.2	0.0204466	-0.0101354	91.8255	54.5044	0.169257	145.583
3.76129	0.154118	12795.2	0.0204363	-0.0101299	91.8139	54.5026	0.165172	145.569
3.76235	0.154068	12791.3	0.020426	-0.0101244	91.8023	54.5008	0.161113	145.554
3.76341	0.154017	12787.4	0.0204157	-0.0101189	91.7907	54.499	0.157082	145.54
3.76447	0.153967	12783.5	0.0204054	-0.0101134	91.7791	54.497	0.153077	145.525
3.76553	0.153917	12779.5	0.0203951	-0.0101079	91.7675	54.4951	0.149099	145.511
3.7666	0.153866	12775.6	0.0203848	-0.0101024	91.7559	54.4931	0.145148	145.496
3.76765	0.153816	12771.7	0.0203746	-0.010097	91.7443	54.491	0.141224	145.482
3.76871	0.153765	12767.8	0.0203643	-0.0100915	91.7327	54.4889	0.137326	145.467
3.76977	0.153715	12763.9	0.0203541	-0.010086	91.7211	54.4867	0.133455	145.453
3.77083	0.153664	12760	0.0203439	-0.0100806	91.7095	54.4845	0.12961	145.438
3.77189	0.153614	12756.1	0.0203337	-0.0100751	91.6979	54.4822	0.125792	145.423
3.77294	0.153563	12752.1	0.0203235	-0.0100697	91.6863	54.4799	0.122	145.409
3.774	0.153513	12748.2	0.0203133	-0.0100643	91.6747	54.4775	0.118235	145.394
3.77505	0.153462	12744.3	0.0203032	-0.0100588	91.6631	54.4751	0.114495	145.379
3.7761	0.153412	12740.4	0.0202931	-0.0100534	91.6515	54.4726	0.110782	145.364
3.77716	0.153361	12736.5	0.0202829	-0.010048	91.6398	54.47	0.107096	145.349
3.77821	0.15331	12732.6	0.0202728	-0.0100426	91.6282	54.4675	0.103435	145.334
3.77926	0.15326	12728.7	0.0202627	-0.0100372	91.6166	54.4648	0.0998005	145.319
3.78031	0.153209	12724.8	0.0202526	-0.0100318	91.605	54.4622	0.0961919	145.304
3.78136	0.153159	12720.9	0.0202426	-0.0100264	91.5934	54.4594	0.0926093	145.289
3.78241	0.153108	12717	0.0202325	-0.0100211	91.5817	54.4566	0.0890526	145.274
3.78346	0.153057	12713.1	0.0202225	-0.0100157	91.5701	54.4538	0.0855218	145.259
3.7845	0.153007	12709.2	0.0202124	-0.0100103	91.5585	54.4509	0.0820167	145.244
3.78555	0.152956	12705.3	0.0202024	-0.010005	91.5468	54.448	0.0785374	145.229
3.7866	0.152905	12701.4	0.0201924	-0.00999964	91.5352	54.445	0.0750838	145.214
3.78764	0.152855	12697.5	0.0201824	-0.0099943	91.5236	54.442	0.0716558	145.199
3.78869	0.152804	12693.6	0.0201724	-0.00998897	91.5119	54.4389	0.0682534	145.183
3.78973	0.152753	12689.7	0.0201625	-0.00998364	91.5003	54.4358	0.0648765	145.168
3.79077	0.152702	12685.8	0.0201525	-0.00997832	91.4887	54.4326	0.0615251	145.153
3.79181	0.152652	12682	0.0201426	-0.00997301	91.477	54.4294	0.0581991	145.137
3.79286	0.152601	12678.1	0.0201327	-0.0099677	91.4654	54.4261	0.0548985	145.122
3.7939	0.15255	12674.2	0.0201228	-0.0099624	91.4537	54.4228	0.0516232	145.107
3.79494	0.152499	12670.3	0.0201129	-0.00995711	91.4421	54.4194	0.0483731	145.091
3.79597	0.152449	12666.4	0.020103	-0.00995182	91.4304	54.416	0.0451483	145.076
3.79701	0.152398	12662.5	0.0200931	-0.00994655	91.4188	54.4125	0.0419486	145.06
3.79805	0.152347	12658.7	0.0200832	-0.00994127	91.4072	54.409	0.038774	145.045
3.79909	0.152296	12654.8	0.0200734	-0.00993601	91.3955	54.4054	0.0356244	145.029
3.80012	0.152245	12650.9	0.0200636	-0.00993075	91.3838	54.4018	0.0324999	145.013
3.80116	0.152194	12647	0.0200538	-0.0099255	91.3722	54.3981	0.0294003	144.998
3.80219	0.152143	12643.1	0.020044	-0.00992025	91.3605	54.3944	0.0263256	144.982
3.80323	0.152093	12639.3	0.0200342	-0.00991502	91.3489	54.3907	0.0232757	144.966
3.80426	0.152042	12635.4	0.0200244	-0.00990978	91.3372	54.3869	0.0202506	144.951
3.80529	0.151991	12631.5	0.0200146	-0.00990456	91.3256	54.383	0.0172503	144.935
3.80632	0.15194	12627.6	0.0200049	-0.00989934	91.3139	54.3791	0.0142746	144.919
3.80735	0.151889	12623.8	0.0199951	-0.00989413	91.3022	54.3751	0.0113236	144.903
3.80839	0.151838	12619.9	0.0199854	-0.00988893	91.2906	54.3711	0.00839716	144.887
3.80941	0.151787	12616	0.0199757	-0.00988373	91.2789	54.3671	0.00549525	144.871
3.81044	0.151736	12612.2	0.019966	-0.00987854	91.2673	54.363	0.00261782	144.855
3.81147	0.151685	12608.3	0.0199563	-0.00987335	91.2556	54.3589	-0.000235184	144.839
3.8125	0.151634	12604.4	0.0199467	-0.00986817	91.2439	54.3547	-0.00306381	144.823
3.81352	0.151583	12600.6	0.019937	-0.009863	91.2322	54.3505	-0.0058681	144.807
3.81455	0.151532	12596.7	0.0199274	-0.00985784	91.2206	54.3462	-0.00864812	144.791
3.81558	0.151481	12592.9	0.0199177	-0.00985268	91.2089	54.3418	-0.0114039	144.775
3.8166	0.15143	12589	0.0199081	-0.00984753	91.1972	54.3375	-0.0141355	144.759
3.81762	0.151379	12585.1	0.0198985	-0.00984238	91.1855	54.3331	-0.016843	144.743
3.81865	0.151328	12581.3	0.0198889	-0.00983724	91.1739	54.3286	-0.0195264	144.727
3.81967	0.151277	12577.4	0.0198793	-0.00983211	91.1622	54.3241	-0.0221858	144.71
3.82069	0.151226	12573.6	0.0198698	-0.00982699	91.1505	54.3195	-0.0248212	144.694
3.82171	0.151175	12569.7	0.0198602	-0.00982187	91.1388	54.3149	-0.0274327	144.678
3.82273	0.151123	12565.9	0.0198507	-0.00981676	91.1272	54.3103	-0.0300202	144.661
3.82375	0.151072	12562	0.0198411	-0.00981165	91.1155	54.3056	-0.032584	144.645
3.82477	0.151021	12558.2	0.0198316	-0.00980655	91.1038	54.3008	-0.035124	144.629
3.82579	0.15097	12554.3	0.0198221	-0.00980146	91.0921	54.296	-0.0376402	144.612
3.8268	0.150919	12550.5	0.0198126	-0.00979637	91.0804	54.2912	-0.0401328	144.596
3.82782	0.150868	12546.6	0.0198031	-0.00979129	91.0687	54.2863	-0.0426017	144.579
3.82883	0.150817	12542.8	0.0197937	-0.00978622	91.057	54.2814	-0.0450471	144.563
3.82985	0.150765	12538.9	0.0197842	-0.00978115	91.0453	54.2764	-0.0474689	144.546
3.83086	0.150714	12535.1	0.0197748	-0.00977609	91.0337	54.2714	-0.0498672	144.53
3.83188	0.150663	12531.2	0.0197654	-0.00977104	91.022	54.2664	-0.0522421	144.513
3.83289	0.150612	12527.4	0.0197559	-0.00976599	91.0103	54.2613	-0.0545936	144.496
3.8339	0.15056	12523.6	0.0197465	-0.00976095	90.9986	54.2561	-0.0569217	144.48
3.83491	0.150509	12519.7	0.0197371	-0.00975591	90.9869	54.2509	-0.0592266	144.463
3.83592	0.150458	12515.9	0.0197278	-0.00975088	90.9752	54.2457	-0.0615082	144.446
3.83693	0.150407	12512	0.0197184	-0.00974586	90.9635	54.2404	-0.0637666	144.43
3.83794	0.150355	12508.2	0.019709	-0.00974085	90.9518	54.2351	-0.0660019	144.413
3.83895	0.150304	12504.4	0.0196997	-0.00973584	90.9401	54.2297	-0.068214	144.396
3.83996	0.150253	12500.5	0.0196904	-0.00973083	90.9284	54.2243	-0.0704031	144.379
3.84097	0.150202	12496.7	0.0196811	-0.00972584	90.9167	54.2188	-0.0725692	144.362
3.84197	0.15015	12492.9	0.0196718	-0.00972085	90.905	54.2133	-0.0747123	144.345
3.84298	0.150099	12489.1	0.0196625	-0.00971586	90.8933	54.2078	-0.0768325	144.328
3.84398	0.150048	12485.2	0.0196532	-0.00971088	90.8816	54.2022	-0.0789298	144.311
3.84499	0.149996	12481.4	0.0196439	-0.00970591	90.8698	54.1965	-0.0810043	144.294
3.84599	0.149945	12477.6	0.0196347	-0.00970095	90.8581	54.1908	-0.0830561	144.277
3.84699	0.149893	12473.7	0.0196254	-0.00969599	90.8464	54.1851	-0.0850851	144.26
3.848	0.149842	12469.9	0.0196162	-0.00969103	90.8347	54.1794	-0.0870914	144.243
3.849	0.149791	12466.1	0.019607	-0.00968609	90.823	54.1735	-0.089075	144.226
3.85	0.149739	12462.3	0.0195978	-0.00968115	90.8113	54.1677	-0.0910361	144.209
3.851	0.149688	12458.5	0.0195886	-0.00967621	90.7996	54.1618	-0.0929747	144.192
3.852	0.149636	12454.6	0.0195794	-0.00967128	90.7879	54.1559	-0.0948907	144.174
3.853	0.149585	12450.8	0.0195702	-0.00966636	90.7761	54.1499	-0.0967843	144.157
3.854	0.149534	12447	0.0195611	-0.00966145	90.7644	54.1438	-0.0986555	144.14
3.85499	0.149482	12443.2	0.0195519	-0.00965654	90.7527	54.1378	-0.100504	144.123
3.85599	0.149431	12439.4	0.0195428	-0.00965163	90.741	54.1317	-0.102331	144.105
3.85699	0.149379	12435.6	0.0195337	-0.00964674	90.7293	54.1255	-0.104135	144.088
3.85798	0.149328	12431.8	0.0195246	-0.00964184	90.7175	54.1193	-0.105917	144.071
3.85898	0.149276	12427.9	0.0195155	-0.00963696	90.7058	54.1131	-0.107677	144.053
3.85997	0.149225	12424.1	0.0195064	-0.00963208	90.6941	54.1068	-0.109415	144.036
3.86096	0.149173	12420.3	0.0194973	-0.00962721	90.6824	54.1005	-0.11113	144.018
3.86196	0.149122	12416.5	0.0194883	-0.00962234	90.6707	54.0941	-0.112824	144.001
3.86295	0.14907	12412.7	0.0194792	-0.00961748	90.6589	54.0877	-0.114495	143.983
3.86394	0.149019	12408.9	0.0194702	-0.00961263	90.6472	54.0812	-0.116145	143.966
3.86493	0.148967	12405.1	0.0194612	-0.00960778	90.6355	54.0747	-0.117773	143.948
3.86592	0.148916	12401.3	0.0194521	-0.00960293	90.6237	54.0682	-0.119378	143.93
3.86691	0.148864	12397.5	0.0194431	-0.0095981	90.612	54.0616	-0.120962	143.913
3.8679	0.148812	12393.7	0.0194342	-0.00959327	90.6003	54.055	-0.122525	143.895
3.86888	0.148761	12389.9	0.0194252	-0.00958844	90.5886	54.0483	-0.124065	143.877
3.86987	0.148709	12386.1	0.0194162	-0.00958363	90.5768	54.0416	-0.125584	143.86
3.87086	0.148658	12382.3	0.0194073	-0.00957881	90.5651	54.0349	-0.127081	143.842
3.87184	0.148606	12378.5	0.0193983	-0.00957401	90.5534	54.0281	-0.128556	143.824
3.87283	0.148554	12374.7	0.0193894	-0.00956921	90.5416	54.0213	-0.13001	143.806
3.87381	0.148503	12370.9	0.0193805	-0.00956441	90.5299	54.0144	-0.131443	143.788
3.8748	0.148451	12367.1	0.0193716	-0.00955962	90.5181	54.0075	-0.132854	143.771
3.87578	0.1484	12363.3	0.0193627	-0.00955484	90.5064	54.0006	-0.134243	143.753
3.87676	0.148348	12359.6	0.0193538	-0.00955006	90.4947	53.9936	-0.135611	143.735
3.87774	0.148296	12355.8	0.0193449	-0.00954529	90.4829	53.9865	-0.136958	143.717
3.87873	0.148245	12352	0.0193361	-0.00954053	90.4712	53.9795	-0.138284	143.699
3.87971	0.148193	12348.2	0.0193272	-0.00953577	90.4594	53.9724	-0.139588	143.681
3.88069	0.148141	12344.4	0.0193184	-0.00953102	90.4477	53.9652	-0.140871	143.663
3.88166	0.14809	12340.6	0.0193095	-0.00952627	90.436	53.958	-0.142133	143.645
3.88264	0.148038	12336.8	0.0193007	-0.00952153	90.4242	53.9508	-0.143374	143.627
3.88362	0.147986	12333.1	0.0192919	-0.00951679	90.4125	53.9435	-0.144593	143.608
3.8846	0.147934	12329.3	0.0192831	-0.00951206	90.4007	53.9362	-0.145792	143.59
3.88557	0.147883	12325.5	0.0192744	-0.00950734	90.389	53.9288	-0.146969	143.572
3.88655	0.147831	12321.7	0.0192656	-0.00950262	90.3772	53.9214	-0.148126	143.554
3.88753	0.147779	12318	0.0192568	-0.00949791	90.3655	53.914	-0.149262	143.536
3.8885	0.147727	12314.2	0.0192481	-0.00949321	90.3537	53.9065	-0.150377	143.517
3.88947	0.147676	12310.4	0.0192394	-0.00948851	90.342	53.899	-0.151471	143.499
3.89045	0.147624	12306.6	0.0192306	-0.00948381	90.3302	53.8915	-0.152544	143.481
3.89142	0.147572	12302.9	0.0192219	-0.00947912	90.3185	53.8839	-0.153596	143.463
3.89239	0.14752	12299.1	0.0192132	-0.00947444	90.3067	53.8762	-0.154628	143.444
3.89336	0.147468	12295.3	0.0192045	-0.00946976	90.295	53.8686	-0.155639	143.426
3.89433	0.147417	12291.5	0.0191959	-0.00946509	90.2832	53.8608	-0.156629	143.407
3.8953	0.147365	12287.8	0.0191872	-0.00946043	90.2715	53.8531	-0.157599	143.389
3.89627	0.147313	12284	0.0191785	-0.00945577	90.2597	53.8453	-0.158548	143.37
3.89724	0.147261	12280.2	0.0191699	-0.00945111	90.248	53.8375	-0.159477	143.352
3.89821	0.147209	12276.5	0.0191613	-0.00944646	90.2362	53.8296	-0.160386	143.333
3.89918	0.147158	12272.7	0.0191527	-0.00944182	90.2245	53.8217	-0.161273	143.315
3.90014	0.147106	12269	0.019144	-0.00943719	90.2127	53.8138	-0.162141	143.296
3.90111	0.147054	12265.2	0.0191354	-0.00943255	90.2009	53.8058	-0.162988	143.278
3.90207	0.147002	12261.4	0.0191269	-0.00942793	90.1892	53.7977	-0.163815	143.259
3.90304	0.14695	12257.7	0.0191183	-0.00942331	90.1774	53.7897	-0.164621	143.24
3.904	0.146898	12253.9	0.0191097	-0.0094187	90.1657	53.7816	-0.165408	143.222
3.90497	0.146846	12250.2	0.0191012	-0.00941409	90.1539	53.7734	-0.166174	143.203
3.90593	0.146794	12246.4	0.0190926	-0.00940948	90.1422	53.7653	-0.16692	143.184
3.90689	0.146742	12242.7	0.0190841	-0.00940489	90.1304	53.757	-0.167646	143.166
3.90785	0.146691	12238.9	0.0190756	-0.0094003	90.1186	53.7488	-0.168352	143.147
3.90881	0.146639	12235.2	0.0190671	-0.00939571	90.1069	53.7405	-0.169038	143.128
3.90977	0.146587	12231.4	0.0190586	-0.00939113	90.0951	53.7322	-0.169704	143.109
3.91073	0.146535	12227.7	0.0190501	-0.00938656	90.0833	53.7238	-0.170349	143.09
3.91169	0.146483	12223.9	0.0190416	-0.00938199	90.0716	53.7154	-0.170976	143.071
3.91265	0.146431	12220.2	0.0190331	-0.00937742	90.0598	53.7069	-0.171582	143.052
3.91361	0.146379	12216.4	0.0190247	-0.00937286	90.048	53.6985	-0.172168	143.034
3.91456	0.146327	12212.7	0.0190162	-0.00936831	90.0363	53.6899	-0.172735	143.015
3.91552	0.146275	12208.9	0.0190078	-0.00936377	90.0245	53.6814	-0.173281	142.996
3.91648	0.146223	12205.2	0.0189994	-0.00935922	90.0127	53.6728	-0.173808	142.977
3.91743	0.146171	12201.4	0.018991	-0.00935469	90.001	53.6641	-0.174316	142.958
3.91839	0.146119	12197.7	0.0189826	-0.00935016	89.9892	53.6555	-0.174804	142.938
3.91934	0.146067	12194	0.0189742	-0.00934563	89.9774	53.6468	-0.175272	142.919
3.92029	0.146015	12190.2	0.0189658	-0.00934112	89.9657	53.638	-0.17572	142.9
3.92125	0.145963	12186.5	0.0189574	-0.0093366	89.9539	53.6292	-0.17615	142.881
3.9222	0.145911	12182.8	0.0189491	-0.00933209	89.9421	53.6204	-0.176559	142.862
3.92315	0.145859	12179	0.0189407	-0.00932759	89.9304	53.6116	-0.176949	142.843
3.9241	0.145807	12175.3	0.0189324	-0.00932309	89.9186	53.6027	-0.17732	142.824
3.92505	0.145755	12171.6	0.0189241	-0.0093186	89.9068	53.5937	-0.177672	142.804
3.926	0.145703	12167.8	0.0189158	-0.00931412	89.895	53.5848	-0.178004	142.785
3.92695	0.145651	12164.1	0.0189075	-0.00930964	89.8833	53.5758	-0.178317	142.766
3.9279	0.145599	12160.4	0.0188992	-0.00930516	89.8715	53.5667	-0.17861	142.746
3.92884	0.145547	12156.6	0.0188909	-0.00930069	89.8597	53.5577	-0.178885	142.727
3.92979	0.145495	12152.9	0.0188826	-0.00929623	89.8479	53.5485	-0.17914	142.708
3.93074	0.145442	12149.2	0.0188744	-0.00929177	89.8362	53.5394	-0.179376	142.688
3.93168	0.14539	12145.5	0.0188661	-0.00928732	89.8244	53.5302	-0.179593	142.669
3.93263	0.145338	12141.7	0.0188579	-0.00928287	89.8126	53.521	-0.179791	142.65
3.93357	0.145286	12138	0.0188497	-0.00927842	89.8008	53.5117	-0.17997	142.63
3.93452	0.145234	12134.3	0.0188414	-0.00927399	89.7891	53.5024	-0.180129	142.611
3.93546	0.145182	12130.6	0.0188332	-0.00926956	89.7773	53.4931	-0.18027	142.591
3.9364	0.14513	12126.9	0.018825	-0.00926513	89.7655	53.4837	-0.180392	142.572
3.93734	0.145078	12123.1	0.0188168	-0.00926071	89.7537	53.4743	-0.180496	142.552
3.93829	0.145026	12119.4	0.0188087	-0.00925629	89.742	53.4649	-0.18058	142.532
3.93923	0.144973	12115.7	0.0188005	-0.00925188	89.7302	53.4554	-0.180645	142.513
3.94017	0.144921	12112	0.0187923	-0.00924748	89.7184	53.4459	-0.180692	142.493
3.94111	0.144869	12108.3	0.0187842	-0.00924308	89.7066	53.4364	-0.18072	142.474
3.94205	0.144817	12104.6	0.0187761	-0.00923868	89.6948	53.4268	-0.18073	142.454
3.94298	0.144765	12100.9	0.0187679	-0.00923429	89.6831	53.4172	-0.18072	142.434
3.94392	0.144713	12097.1	0.0187598	-0.00922991	89.6713	53.4075	-0.180692	142.415
3.94486	0.14466	12093.4	0.0187517	-0.00922553	89.6595	53.3978	-0.180646	142.395
3.94579	0.144608	12089.7	0.0187436	-0.00922116	89.6477	53.3881	-0.180581	142.375
3.94673	0.144556	12086	0.0187356	-0.00921679	89.6359	53.3784	-0.180497	142.355
3.94767	0.144504	12082.3	0.0187275	-0.00921243	89.6241	53.3686	-0.180395	142.335
3.9486	0.144452	12078.6	0.0187194	-0.00920807	89.6124	53.3587	-0.180275	142.316
3.94953	0.144399	12074.9	0.0187114	-0.00920372	89.6006	53.3489	-0.180136	142.296
3.95047	0.144347	12071.2	0.0187033	-0.00919937	89.5888	53.339	-0.179979	142.276
3.9514	0.144295	12067.5	0.0186953	-0.00919503	89.577	53.329	-0.179803	142.256
3.95233	0.144243	12063.8	0.0186873	-0.00919069	89.5652	53.3191	-0.179609	142.236
3.95327	0.144191	12060.1	0.0186793	-0.00918636	89.5534	53.3091	-0.179397	142.216
3.9542	0.144138	12056.4	0.0186713	-0.00918203	89.5417	53.299	-0.179167	142.196
3.95513	0.144086	12052.7	0.0186633	-0.00917771	89.5299	53.289	-0.178918	142.176
3.95606	0.144034	12049	0.0186553	-0.0091734	89.5181	53.2789	-0.178652	142.156
3.95699	0.143982	12045.3	0.0186473	-0.00916909	89.5063	53.2687	-0.178367	142.136
3.95791	0.143929	12041.6	0.0186394	-0.00916478	89.4945	53.2586	-0.178064	142.116
3.95884	0.143877	12037.9	0.0186314	-0.00916048	89.4827	53.2483	-0.177743	142.096
3.95977	0.143825	12034.2	0.0186235	-0.00915619	89.4709	53.2381	-0.177404	142.076
3.9607	0.143772	12030.6	0.0186156	-0.0091519	89.4591	53.2278	-0.177047	142.056
3.96162	0.14372	12026.9	0.0186076	-0.00914761	89.4474	53.2175	-0.176672	142.036
3.96255	0.143668	12023.2	0.0185997	-0.00914333	89.4356	53.2072	-0.176279	142.015
3.96347	0.143616	12019.5	0.0185918	-0.00913906	89.4238	53.1968	-0.175869	141.995
3.9644	0.143563	12015.8	0.0185839	-0.00913479	89.412	53.1864	-0.17544	141.975
3.96532	0.143511	12012.1	0.0185761	-0.00913052	89.4002	53.1759	-0.174994	141.955
3.96625	0.143459	12008.4	0.0185682	-0.00912627	89.3884	53.1655	-0.17453	141.934
3.96717	0.143406	12004.8	0.0185603	-0.00912201	89.3766	53.155	-0.174048	141.914
3.96809	0.143354	12001.1	0.0185525	-0.00911776	89.3648	53.1444	-0.173549	141.894
3.96901	0.143302	11997.4	0.0185447	-0.00911352	89.3531	53.1338	-0.173032	141.873
3.96993	0.143249	11993.7	0.0185368	-0.00910928	89.3413	53.1232	-0.172497	141.853
3.97085	0.143197	11990	0.018529	-0.00910505	89.3295	53.1126	-0.171944	141.833
3.97177	0.143145	11986.4	0.0185212	-0.00910082	89.3177	53.1019	-0.171374	141.812
3.97269	0.143092	11982.7	0.0185134	-0.00909659	89.3059	53.0912	-0.170787	141.792
3.97361	0.14304	11979	0.0185056	-0.00909237	89.2941	53.0804	-0.170182	141.771
3.97453	0.142988	11975.3	0.0184978	-0.00908816	89.2823	53.0697	-0.169559	141.751
3.97545	0.142935	11971.7	0.0184901	-0.00908395	89.2705	53.0589	-0.16892	141.731
3.97636	0.142883	11968	0.0184823	-0.00907975	89.2587	53.048	-0.168262	141.71
3.97728	0.142831	11964.3	0.0184745	-0.00907555	89.2469	53.0371	-0.167588	141.689
3.9782	0.142778	11960.7	0.0184668	-0.00907136	89.2351	53.0262	-0.166896	141.669
3.97911	0.142726	11957	0.0184591	-0.00906717	89.2233	53.0153	-0.166186	141.648
3.98003	0.142673	11953.3	0.0184514	-0.00906299	89.2116	53.0043	-0.16546	141.628
3.98094	0.142621	11949.7	0.0184436	-0.00905881	89.1998	52.9933	-0.164716	141.607
3.98185	0.142569	11946	0.0184359	-0.00905463	89.188	52.9823	-0.163955	141.587
3.98277	0.142516	11942.3	0.0184283	-0.00905046	89.1762	52.9712	-0.163177	141.566
3.98368	0.142464	11938.7	0.0184206	-0.0090463	89.1644	52.9601	-0.162382	141.545
3.98459	0.142411	11935	0.0184129	-0.00904214	89.1526	52.949	-0.161569	141.524
3.9855	0.142359	11931.3	0.0184052	-0.00903799	89.1408	52.9378	-0.16074	141.504
3.98641	0.142307	11927.7	0.0183976	-0.00903384	89.129	52.9266	-0.159893	141.483
3.98732	0.142254	11924	0.0183899	-0.0090297	89.1172	52.9153	-0.15903	141.462
3.98823	0.142202	11920.4	0.0183823	-0.00902556	89.1054	52.9041	-0.158149	141.441
3.98914	0.142149	11916.7	0.0183747	-0.00902142	89.0936	52.8928	-0.157252	141.421
3.99005	0.142097	11913.1	0.0183671	-0.00901729	89.0818	52.8815	-0.156338	141.4
3.99095	0.142044	11909.4	0.0183595	-0.00901317	89.07	52.8701	-0.155407	141.379
3.99186	0.141992	11905.8	0.0183519	-0.00900905	89.0582	52.8587	-0.154459	141.358
3.99277	0.141939	11902.1	0.0183443	-0.00900493	89.0464	52.8473	-0.153494	141.337
3.99367	0.141887	11898.4	0.0183367	-0.00900082	89.0347	52.8358	-0.152512	141.316
3.99458	0.141834	11894.8	0.0183291	-0.00899672	89.0229	52.8243	-0.151514	141.295
3.99548	0.141782	11891.2	0.0183216	-0.00899262	89.0111	52.8128	-0.150499	141.274
3.99639	0.14173	11887.5	0.018314	-0.00898852	88.9993	52.8013	-0.149467	141.253
3.99729	0.141677	11883.9	0.0183065	-0.00898443	88.9875	52.7897	-0.148419	141.232
3.9982	0.141625	11880.2	0.018299	-0.00898035	88.9757	52.7781	-0.147354	141.211
3.9991	0.141572	11876.6	0.0182915	-0.00897627	88.9639	52.7664	-0.146272	141.19
4	0.14152	11872.9	0.0182839	-0.00897219	88.9521	52.7548	-0.145174	141.169
4.0009	0.141467	11869.3	0.0182764	-0.00896812	88.9403	52.743	-0.144059	141.148
4.0018	0.141415	11865.6	0.018269	-0.00896406	88.9285	52.7313	-0.142928	141.127
4.0027	0.141362	11862	0.0182615	-0.00895999	88.9167	52.7195	-0.141781	141.106
4.0036	0.14131	11858.4	0.018254	-0.00895594	88.9049	52.7077	-0.140617	141.085
4.0045	0.141257	11854.7	0.0182465	-0.00895189	88.8931	52.6959	-0.139436	141.064
4.0054	0.141205	11851.1	0.0182391	-0.00894784	88.8813	52.684	-0.138239	141.043
4.0063	0.141152	11847.5	0.0182316	-0.0089438	88.8695	52.6722	-0.137026	141.021
4.0072	0.1411	11843.8	0.0182242	-0.00893976	88.8577	52.6602	-0.135797	141
4.00809	0.141047	11840.2	0.0182168	-0.00893573	88.8459	52.6483	-0.134551	140.979
4.00899	0.140994	11836.6	0.0182094	-0.0089317	88.8341	52.6363	-0.133289	140.958
4.00988	0.140942	11832.9	0.018202	-0.00892767	88.8223	52.6243	-0.132011	140.936
4.01078	0.140889	11829.3	0.0181946	-0.00892366	88.8105	52.6122	-0.130717	140.915
4.01167	0.140837	11825.7	0.0181872	-0.00891964	88.7987	52.6002	-0.129406	140.894
4.01257	0.140784	11822	0.0181798	-0.00891563	88.787	52.5881	-0.128079	140.872
4.01346	0.140732	11818.4	0.0181724	-0.00891163	88.7752	52.5759	-0.126737	140.851
4.01436	0.140679	11814.8	0.0181651	-0.00890763	88.7634	52.5637	-0.125378	140.83
4.01525	0.140627	11811.2	0.0181577	-0.00890363	88.7516	52.5516	-0.124003	140.808
4.01614	0.140574	11807.5	0.0181504	-0.00889964	88.7398	52.5393	-0.122612	140.787
4.01703	0.140522	11803.9	0.018143	-0.00889566	88.728	52.5271	-0.121206	140.765
4.01792	0.140469	11800.3	0.0181357	-0.00889168	88.7162	52.5148	-0.119783	140.744
4.01881	0.140416	11796.7	0.0181284	-0.0088877	88.7044	52.5025	-0.118344	140.722
4.0197	0.140364	11793.1	0.0181211	-0.00888373	88.6926	52.4901	-0.11689	140.701
4.02059	0.140311	11789.4	0.0181138	-0.00887976	88.6808	52.4777	-0.115419	140.679
4.02148	0.140259	11785.8	0.0181065	-0.0088758	88.669	52.4653	-0.113933	140.658
4.02237	0.140206	11782.2	0.0180992	-0.00887184	88.6572	52.4529	-0.112431	140.636
4.02326	0.140153	11778.6	0.018092	-0.00886789	88.6454	52.4404	-0.110914	140.615
4.02414	0.140101	11775	0.0180847	-0.00886394	88.6336	52.4279	-0.10938	140.593
4.02503	0.140048	11771.4	0.0180774	-0.00885999	88.6218	52.4154	-0.107831	140.572
4.02591	0.139996	11767.7	0.0180702	-0.00885606	88.61	52.4029	-0.106266	140.55
4.0268	0.139943	11764.1	0.018063	-0.00885212	88.5982	52.3903	-0.104686	140.528
4.02768	0.13989	11760.5	0.0180557	-0.00884819	88.5864	52.3777	-0.10309	140.507
4.02857	0.139838	11756.9	0.0180485	-0.00884426	88.5746	52.365	-0.101478	140.485
4.02945	0.139785	11753.3	0.0180413	-0.00884034	88.5628	52.3524	-0.099851	140.463
4.03034	0.139733	11749.7	0.0180341	-0.00883643	88.551	52.3397	-0.0982082	140.442
4.03122	0.13968	11746.1	0.0180269	-0.00883252	88.5392	52.3269	-0.09655	140.42
4.0321	0.139627	11742.5	0.0180197	-0.00882861	88.5275	52.3142	-0.0948764	140.398
4.03298	0.139575	11738.9	0.0180126	-0.00882471	88.5157	52.3014	-0.0931872	140.376
4.03386	0.139522	11735.3	0.0180054	-0.00882081	88.5039	52.2886	-0.0914827	140.354
4.03474	0.139469	11731.7	0.0179983	-0.00881691	88.4921	52.2757	-0.0897628	140.333
4.03562	0.139417	11728.1	0.0179911	-0.00881302	88.4803	52.2628	-0.0880276	140.311
4.0365	0.139364	11724.5	0.017984	-0.00880914	88.4685	52.2499	-0.086277	140.289
4.03738	0.139312	11720.9	0.0179769	-0.00880526	88.4567	52.237	-0.0845111	140.267
4.03826	0.139259	11717.3	0.0179697	-0.00880138	88.4449	52.2241	-0.08273	140.245
4.03914	0.139206	11713.7	0.0179626	-0.00879751	88.4331	52.2111	-0.0809336	140.223
4.04002	0.139154	11710.1	0.0179555	-0.00879365	88.4213	52.1981	-0.079122	140.201
4.04089	0.139101	11706.5	0.0179484	-0.00878978	88.4095	52.185	-0.0772953	140.179
4.04177	0.139048	11702.9	0.0179414	-0.00878593	88.3977	52.1719	-0.0754534	140.157
4.04264	0.138996	11699.3	0.0179343	-0.00878207	88.3859	52.1588	-0.0735963	140.135
4.04352	0.138943	11695.7	0.0179272	-0.00877822	88.3741	52.1457	-0.0717242	140.113
4.04439	0.13889	11692.1	0.0179202	-0.00877438	88.3623	52.1325	-0.069837	140.091
4.04527	0.138838	11688.5	0.0179131	-0.00877054	88.3505	52.1194	-0.0679348	140.069
4.04614	0.138785	11685	0.0179061	-0.00876671	88.3387	52.1061	-0.0660176	140.047
4.04701	0.138732	11681.4	0.017899	-0.00876287	88.327	52.0929	-0.0640853	140.025
4.04789	0.13868	11677.8	0.017892	-0.00875905	88.3152	52.0796	-0.0621382	140.003
4.04876	0.138627	11674.2	0.017885	-0.00875523	88.3034	52.0663	-0.0601761	139.981
4.04963	0.138574	11670.6	0.017878	-0.00875141	88.2916	52.053	-0.0581991	139.959
4.0505	0.138522	11667	0.017871	-0.0087476	88.2798	52.0396	-0.0562072	139.937
4.05137	0.138469	11663.5	0.017864	-0.00874379	88.268	52.0263	-0.0542005	139.914
4.05224	0.138416	11659.9	0.017857	-0.00873998	88.2562	52.0129	-0.0521789	139.892
4.05311	0.138363	11656.3	0.0178501	-0.00873618	88.2444	51.9994	-0.0501426	139.87
4.05398	0.138311	11652.7	0.0178431	-0.00873239	88.2326	51.986	-0.0480915	139.848
4.05485	0.138258	11649.1	0.0178362	-0.0087286	88.2208	51.9725	-0.0460257	139.826
4.05572	0.138205	11645.6	0.0178292	-0.00872481	88.209	51.9589	-0.0439452	139.803
4.05658	0.138153	11642	0.0178223	-0.00872103	88.1972	51.9454	-0.04185	139.781
4.05745	0.1381	11638.4	0.0178153	-0.00871725	88.1855	51.9318	-0.0397401	139.759
4.05832	0.138047	11634.8	0.0178084	-0.00871348	88.1737	51.9182	-0.0376157	139.736
4.05918	0.137994	11631.3	0.0178015	-0.00870971	88.1619	51.9046	-0.0354766	139.714
4.06005	0.137942	11627.7	0.0177946	-0.00870594	88.1501	51.8909	-0.033323	139.692
4.06091	0.137889	11624.1	0.0177877	-0.00870218	88.1383	51.8772	-0.0311548	139.669
4.06178	0.137836	11620.6	0.0177808	-0.00869842	88.1265	51.8635	-0.0289721	139.647
4.06264	0.137784	11617	0.017774	-0.00869467	88.1147	51.8498	-0.0267749	139.625
4.0635	0.137731	11613.4	0.0177671	-0.00869092	88.1029	51.836	-0.0245632	139.602
4.06437	0.137678	11609.9	0.0177602	-0.00868718	88.0911	51.8222	-0.0223371	139.58
4.06523	0.137625	11606.3	0.0177534	-0.00868344	88.0794	51.8084	-0.0200966	139.557
4.06609	0.137573	11602.7	0.0177465	-0.00867971	88.0676	51.7946	-0.0178417	139.535
4.06695	0.13752	11599.2	0.0177397	-0.00867598	88.0558	51.7807	-0.0155725	139.512
4.06781	0.137467	11595.6	0.0177329	-0.00867225	88.044	51.7668	-0.0132889	139.49
4.06867	0.137414	11592	0.0177261	-0.00866853	88.0322	51.7529	-0.010991	139.467
4.06953	0.137362	11588.5	0.0177193	-0.00866481	88.0204	51.7389	-0.00867888	139.445
4.07039	0.137309	11584.9	0.0177125	-0.0086611	88.0086	51.7249	-0.00635247	139.422
4.07125	0.137256	11581.4	0.0177057	-0.00865739	87.9968	51.7109	-0.00401184	139.4
4.07211	0.137203	11577.8	0.0176989	-0.00865368	87.9851	51.6969	-0.00165701	139.377
4.07296	0.137151	11574.3	0.0176921	-0.00864998	87.9733	51.6828	0.000711988	139.355
4.07382	0.137098	11570.7	0.0176853	-0.00864629	87.9615	51.6688	0.00309513	139.332
4.07468	0.137045	11567.2	0.0176786	-0.00864259	87.9497	51.6546	0.0054924	139.309
4.07553	0.136992	11563.6	0.0176718	-0.00863891	87.9379	51.6405	0.00790376	139.287
4.07639	0.13694	11560	0.0176651	-0.00863522	87.9261	51.6263	0.0103292	139.264
4.07724	0.136887	11556.5	0.0176583	-0.00863154	87.9143	51.6122	0.0127687	139.241
4.0781	0.136834	11552.9	0.0176516	-0.00862787	87.9026	51.5979	0.0152222	139.219
4.07895	0.136781	11549.4	0.0176449	-0.0086242	87.8908	51.5837	0.0176896	139.196
4.0798	0.136729	11545.9	0.0176382	-0.00862053	87.879	51.5694	0.0201711	139.173
4.08066	0.136676	11542.3	0.0176315	-0.00861687	87.8672	51.5551	0.0226665	139.15
4.08151	0.136623	11538.8	0.0176248	-0.00861321	87.8554	51.5408	0.0251758	139.128
4.08236	0.13657	11535.2	0.0176181	-0.00860956	87.8436	51.5265	0.0276989	139.105
4.08321	0.136518	11531.7	0.0176114	-0.00860591	87.8319	51.5121	0.030236	139.082
4.08406	0.136465	11528.1	0.0176048	-0.00860226	87.8201	51.4977	0.0327869	139.059
4.08491	0.136412	11524.6	0.0175981	-0.00859862	87.8083	51.4833	0.0353516	139.036
4.08576	0.136359	11521	0.0175915	-0.00859498	87.7965	51.4688	0.0379301	139.013
4.08661	0.136306	11517.5	0.0175848	-0.00859135	87.7847	51.4543	0.0405223	138.991
4.08746	0.136254	11514	0.0175782	-0.00858772	87.7729	51.4398	0.0431283	138.968
4.08831	0.136201	11510.4	0.0175715	-0.00858409	87.7612	51.4253	0.045748	138.945
4.08916	0.136148	11506.9	0.0175649	-0.00858047	87.7494	51.4108	0.0483814	138.922
4.09001	0.136095	11503.4	0.0175583	-0.00857685	87.7376	51.3962	0.0510284	138.899
4.09085	0.136042	11499.8	0.0175517	-0.00857324	87.7258	51.3816	0.0536891	138.876
4.0917	0.13599	11496.3	0.0175451	-0.00856963	87.714	51.367	0.0563634	138.853
4.09255	0.135937	11492.8	0.0175385	-0.00856603	87.7023	51.3523	0.0590513	138.83
4.09339	0.135884	11489.2	0.0175319	-0.00856243	87.6905	51.3376	0.0617527	138.807
4.09424	0.135831	11485.7	0.0175254	-0.00855883	87.6787	51.3229	0.0644677	138.784
4.09508	0.135778	11482.2	0.0175188	-0.00855524	87.6669	51.3082	0.0671962	138.761
4.09592	0.135726	11478.6	0.0175122	-0.00855165	87.6552	51.2934	0.0699382	138.738
4.09677	0.135673	11475.1	0.0175057	-0.00854807	87.6434	51.2787	0.0726936	138.715
4.09761	0.13562	11471.6	0.0174992	-0.00854449	87.6316	51.2639	0.0754625	138.692
4.09845	0.135567	11468.1	0.0174926	-0.00854091	87.6198	51.249	0.0782448	138.669
4.0993	0.135514	11464.5	0.0174861	-0.00853734	87.608	51.2342	0.0810405	138.646
4.10014	0.135462	11461	0.0174796	-0.00853377	87.5963	51.2193	0.0838495	138.622
4.10098	0.135409	11457.5	0.0174731	-0.00853021	87.5845	51.2044	0.0866719	138.599
4.10182	0.135356	11454	0.0174666	-0.00852665	87.5727	51.1895	0.0895076	138.576
4.10266	0.135303	11450.5	0.0174601	-0.00852309	87.5609	51.1745	0.0923566	138.553
4.1035	0.13525	11446.9	0.0174536	-0.00851954	87.5492	51.1595	0.0952189	138.53
4.10434	0.135198	11443.4	0.0174471	-0.00851599	87.5374	51.1445	0.0980944	138.506
4.10518	0.135145	11439.9	0.0174407	-0.00851245	87.5256	51.1295	0.100983	138.483
4.10601	0.135092	11436.4	0.0174342	-0.00850891	87.5139	51.1145	0.103885	138.46
4.10685	0.135039	11432.9	0.0174277	-0.00850537	87.5021	51.0994	0.1068	138.437
4.10769	0.134986	11429.4	0.0174213	-0.00850184	87.4903	51.0843	0.109728	138.414
4.10852	0.134933	11425.8	0.0174149	-0.00849831	87.4785	51.0692	0.11267	138.39
4.10936	0.134881	11422.3	0.0174084	-0.00849479	87.4668	51.054	0.115624	138.367
4.1102	0.134828	11418.8	0.017402	-0.00849127	87.455	51.0388	0.118592	138.344
4.11103	0.134775	11415.3	0.0173956	-0.00848775	87.4432	51.0236	0.121572	138.32
4.11187	0.134722	11411.8	0.0173892	-0.00848424	87.4315	51.0084	0.124566	138.297
4.1127	0.134669	11408.3	0.0173828	-0.00848074	87.4197	50.9932	0.127573	138.274
4.11353	0.134616	11404.8	0.0173764	-0.00847723	87.4079	50.9779	0.130592	138.25
4.11437	0.134564	11401.3	0.01737	-0.00847373	87.3961	50.9626	0.133625	138.227
4.1152	0.134511	11397.8	0.0173636	-0.00847024	87.3844	50.9473	0.13667	138.203
4.11603	0.134458	11394.3	0.0173573	-0.00846674	87.3726	50.932	0.139729	138.18
4.11686	0.134405	11390.8	0.0173509	-0.00846326	87.3608	50.9166	0.1428	138.157
4.1177	0.134352	11387.3	0.0173445	-0.00845977	87.3491	50.9012	0.145884	138.133
4.11853	0.134299	11383.8	0.0173382	-0.00845629	87.3373	50.8858	0.148981	138.11
4.11936	0.134247	11380.3	0.0173319	-0.00845282	87.3255	50.8704	0.152091	138.086
4.12019	0.134194	11376.8	0.0173255	-0.00844934	87.3138	50.8549	0.155214	138.063
4.12102	0.134141	11373.3	0.0173192	-0.00844587	87.302	50.8394	0.158349	138.039
4.12184	0.134088	11369.8	0.0173129	-0.00844241	87.2903	50.8239	0.161497	138.016
4.12267	0.134035	11366.3	0.0173066	-0.00843895	87.2785	50.8084	0.164658	137.992
4.1235	0.133982	11362.8	0.0173003	-0.00843549	87.2667	50.7928	0.167832	137.968
4.12433	0.13393	11359.3	0.017294	-0.00843204	87.255	50.7773	0.171018	137.945
4.12516	0.133877	11355.8	0.0172877	-0.00842859	87.2432	50.7616	0.174217	137.921
4.12598	0.133824	11352.3	0.0172814	-0.00842515	87.2314	50.746	0.177429	137.898
4.12681	0.133771	11348.8	0.0172752	-0.00842171	87.2197	50.7304	0.180653	137.874
4.12763	0.133718	11345.3	0.0172689	-0.00841827	87.2079	50.7147	0.18389	137.85
4.12846	0.133665	11341.8	0.0172627	-0.00841483	87.1962	50.699	0.187139	137.827
4.12928	0.133613	11338.4	0.0172564	-0.00841141	87.1844	50.6833	0.190401	137.803
4.13011	0.13356	11334.9	0.0172502	-0.00840798	87.1726	50.6676	0.193675	137.779
4.13093	0.133507	11331.4	0.0172439	-0.00840456	87.1609	50.6518	0.196962	137.756
4.13175	0.133454	11327.9	0.0172377	-0.00840114	87.1491	50.636	0.200262	137.732
4.13258	0.133401	11324.4	0.0172315	-0.00839773	87.1374	50.6202	0.203573	137.708
4.1334	0.133348	11320.9	0.0172253	-0.00839431	87.1256	50.6044	0.206898	137.685
4.13422	0.133295	11317.4	0.0172191	-0.00839091	87.1138	50.5885	0.210234	137.661
4.13504	0.133243	11314	0.0172129	-0.00838751	87.1021	50.5726	0.213583	137.637
4.13586	0.13319	11310.5	0.0172067	-0.00838411	87.0903	50.5567	0.216945	137.613
4.13668	0.133137	11307	0.0172005	-0.00838071	87.0786	50.5408	0.220319	137.59
4.1375	0.133084	11303.5	0.0171944	-0.00837732	87.0668	50.5249	0.223705	137.566
4.13832	0.133031	11300.1	0.0171882	-0.00837393	87.0551	50.5089	0.227103	137.542
4.13914	0.132978	11296.6	0.017182	-0.00837055	87.0433	50.4929	0.230514	137.518
4.13996	0.132925	11293.1	0.0171759	-0.00836717	87.0316	50.4769	0.233937	137.494
4.14078	0.132873	11289.6	0.0171697	-0.00836379	87.0198	50.4608	0.237372	137.47
4.1416	0.13282	11286.2	0.0171636	-0.00836042	87.0081	50.4448	0.240819	137.446
4.14241	0.132767	11282.7	0.0171575	-0.00835705	86.9963	50.4287	0.244279	137.423
4.14323	0.132714	11279.2	0.0171514	-0.00835369	86.9845	50.4126	0.24775	137.399
4.14405	0.132661	11275.7	0.0171452	-0.00835033	86.9728	50.3965	0.251234	137.375
4.14486	0.132608	11272.3	0.0171391	-0.00834697	86.961	50.3803	0.25473	137.351
4.14568	0.132555	11268.8	0.017133	-0.00834361	86.9493	50.3641	0.258238	137.327
4.14649	0.132503	11265.3	0.0171269	-0.00834027	86.9375	50.348	0.261759	137.303
4.14731	0.13245	11261.9	0.0171209	-0.00833692	86.9258	50.3317	0.265291	137.279
4.14812	0.132397	11258.4	0.0171148	-0.00833358	86.9141	50.3155	0.268835	137.255
4.14893	0.132344	11254.9	0.0171087	-0.00833024	86.9023	50.2992	0.272391	137.231
4.14975	0.132291	11251.5	0.0171027	-0.0083269	86.8906	50.283	0.27596	137.207
4.15056	0.132238	11248	0.0170966	-0.00832357	86.8788	50.2666	0.27954	137.183
4.15137	0.132185	11244.6	0.0170906	-0.00832024	86.8671	50.2503	0.283132	137.159
4.15218	0.132132	11241.1	0.0170845	-0.00831692	86.8553	50.234	0.286736	137.135
4.15299	0.13208	11237.6	0.0170785	-0.0083136	86.8436	50.2176	0.290352	137.111
4.15381	0.132027	11234.2	0.0170725	-0.00831028	86.8318	50.2012	0.29398	137.087
4.15462	0.131974	11230.7	0.0170664	-0.00830697	86.8201	50.1848	0.29762	137.063
4.15543	0.131921	11227.3	0.0170604	-0.00830366	86.8083	50.1684	0.301272	137.038
4.15623	0.131868	11223.8	0.0170544	-0.00830036	86.7966	50.1519	0.304935	137.014
4.15704	0.131815	11220.4	0.0170484	-0.00829706	86.7849	50.1354	0.308611	136.99
4.15785	0.131762	11216.9	0.0170424	-0.00829376	86.7731	50.1189	0.312298	136.966
4.15866	0.13171	11213.4	0.0170364	-0.00829046	86.7614	50.1024	0.315996	136.942
4.15947	0.131657	11210	0.0170305	-0.00828717	86.7496	50.0859	0.319707	136.918
4.16027	0.131604	11206.5	0.0170245	-0.00828389	86.7379	50.0693	0.323429	136.894
4.16108	0.131551	11203.1	0.0170185	-0.0082806	86.7262	50.0527	0.327163	136.869
4.16189	0.131498	11199.6	0.0170126	-0.00827732	86.7144	50.0361	0.330909	136.845
4.16269	0.131445	11196.2	0.0170066	-0.00827405	86.7027	50.0195	0.334666	136.821
4.1635	0.131392	11192.7	0.0170007	-0.00827077	86.6909	50.0028	0.338435	136.797
4.1643	0.13134	11189.3	0.0169948	-0.0082675	86.6792	49.9861	0.342216	136.772
4.16511	0.131287	11185.9	0.0169888	-0.00826424	86.6675	49.9694	0.346008	136.748
4.16591	0.131234	11182.4	0.0169829	-0.00826098	86.6557	49.9527	0.349812	136.724
4.16672	0.131181	11179	0.016977	-0.00825772	86.644	49.936	0.353627	136.699
4.16752	0.131128	11175.5	0.0169711	-0.00825447	86.6323	49.9192	0.357454	136.675
4.16832	0.131075	11172.1	0.0169652	-0.00825121	86.6205	49.9024	0.361292	136.651
4.16912	0.131022	11168.6	0.0169593	-0.00824797	86.6088	49.8856	0.365142	136.627
4.16993	0.130969	11165.2	0.0169534	-0.00824472	86.5971	49.8688	0.369003	136.602
4.17073	0.130917	11161.8	0.0169476	-0.00824148	86.5853	49.852	0.372876	136.578
4.17153	0.130864	11158.3	0.0169417	-0.00823825	86.5736	49.8351	0.37676	136.553
4.17233	0.130811	11154.9	0.0169358	-0.00823502	86.5619	49.8182	0.380656	136.529
4.17313	0.130758	11151.5	0.01693	-0.00823179	86.5502	49.8013	0.384563	136.505
4.17393	0.130705	11148	0.0169241	-0.00822856	86.5384	49.7844	0.388481	136.48
4.17473	0.130652	11144.6	0.0169183	-0.00822534	86.5267	49.7675	0.392411	136.456
4.17552	0.130599	11141.2	0.0169124	-0.00822212	86.515	49.7505	0.396352	136.431
4.17632	0.130547	11137.7	0.0169066	-0.0082189	86.5032	49.7335	0.400305	136.407
4.17712	0.130494	11134.3	0.0169008	-0.00821569	86.4915	49.7165	0.404268	136.382
4.17792	0.130441	11130.9	0.016895	-0.00821249	86.4798	49.6995	0.408243	136.358
4.17871	0.130388	11127.4	0.0168892	-0.00820928	86.4681	49.6824	0.412229	136.333
4.17951	0.130335	11124	0.0168834	-0.00820608	86.4563	49.6653	0.416227	136.309
4.18031	0.130282	11120.6	0.0168776	-0.00820288	86.4446	49.6482	0.420235	136.284
4.1811	0.130229	11117.2	0.0168718	-0.00819969	86.4329	49.6311	0.424255	136.26
4.1819	0.130176	11113.7	0.016866	-0.0081965	86.4212	49.614	0.428286	136.235
4.18269	0.130124	11110.3	0.0168602	-0.00819331	86.4095	49.5968	0.432328	136.211
4.18349	0.130071	11106.9	0.0168545	-0.00819013	86.3977	49.5797	0.436382	136.186
4.18428	0.130018	11103.5	0.0168487	-0.00818695	86.386	49.5625	0.440446	136.162
4.18507	0.129965	11100.1	0.016843	-0.00818377	86.3743	49.5453	0.444522	136.137
4.18587	0.129912	11096.6	0.0168372	-0.0081806	86.3626	49.528	0.448608	136.112
4.18666	0.129859	11093.2	0.0168315	-0.00817743	86.3509	49.5108	0.452706	136.088
4.18745	0.129806	11089.8	0.0168257	-0.00817427	86.3391	49.4935	0.456815	136.063
4.18824	0.129754	11086.4	0.01682	-0.0081711	86.3274	49.4762	0.460934	136.039
4.18903	0.129701	11083	0.0168143	-0.00816794	86.3157	49.4589	0.465065	136.014
4.18982	0.129648	11079.5	0.0168086	-0.00816479	86.304	49.4415	0.469207	135.989
4.19061	0.129595	11076.1	0.0168029	-0.00816164	86.2923	49.4242	0.473359	135.965
4.1914	0.129542	11072.7	0.0167972	-0.00815849	86.2806	49.4068	0.477523	135.94
4.19219	0.129489	11069.3	0.0167915	-0.00815534	86.2689	49.3894	0.481697	135.915
4.19298	0.129436	11065.9	0.0167858	-0.0081522	86.2571	49.372	0.485883	135.89
4.19377	0.129384	11062.5	0.0167801	-0.00814906	86.2454	49.3546	0.490079	135.866
4.19456	0.129331	11059.1	0.0167745	-0.00814593	86.2337	49.3371	0.494286	135.841
4.19535	0.129278	11055.7	0.0167688	-0.0081428	86.222	49.3196	0.498504	135.816
4.19613	0.129225	11052.3	0.0167631	-0.00813967	86.2103	49.3021	0.502733	135.791
4.19692	0.129172	11048.9	0.0167575	-0.00813655	86.1986	49.2846	0.506972	135.767
4.19771	0.129119	11045.4	0.0167518	-0.00813343	86.1869	49.2671	0.511223	135.742
4.19849	0.129066	11042	0.0167462	-0.00813031	86.1752	49.2495	0.515484	135.717
4.19928	0.129014	11038.6	0.0167406	-0.00812719	86.1635	49.232	0.519756	135.692
4.20006	0.128961	11035.2	0.0167349	-0.00812408	86.1518	49.2144	0.524038	135.667
4.20085	0.128908	11031.8	0.0167293	-0.00812098	86.1401	49.1968	0.528332	135.643
4.20163	0.128855	11028.4	0.0167237	-0.00811787	86.1284	49.1791	0.532636	135.618
4.20242	0.128802	11025	0.0167181	-0.00811477	86.1167	49.1615	0.536951	135.593
4.2032	0.128749	11021.6	0.0167125	-0.00811168	86.1049	49.1438	0.541276	135.568
4.20398	0.128696	11018.2	0.0167069	-0.00810858	86.0932	49.1261	0.545612	135.543
4.20477	0.128644	11014.8	0.0167013	-0.00810549	86.0815	49.1084	0.549959	135.518
4.20555	0.128591	11011.4	0.0166958	-0.0081024	86.0698	49.0907	0.554316	135.493
4.20633	0.128538	11008	0.0166902	-0.00809932	86.0581	49.0729	0.558684	135.468
4.20711	0.128485	11004.7	0.0166846	-0.00809624	86.0464	49.0552	0.563062	135.443
4.20789	0.128432	11001.3	0.0166791	-0.00809316	86.0347	49.0374	0.567451	135.418
4.20867	0.128379	10997.9	0.0166735	-0.00809009	86.023	49.0196	0.57185	135.394
4.20945	0.128327	10994.5	0.016668	-0.00808702	86.0114	49.0017	0.57626	135.369
4.21023	0.128274	10991.1	0.0166624	-0.00808395	85.9997	48.9839	0.580681	135.344
4.21101	0.128221	10987.7	0.0166569	-0.00808089	85.988	48.966	0.585112	135.319
4.21179	0.128168	10984.3	0.0166514	-0.00807783	85.9763	48.9481	0.589553	135.294
4.21257	0.128115	10980.9	0.0166459	-0.00807477	85.9646	48.9302	0.594005	135.269
4.21335	0.128062	10977.5	0.0166403	-0.00807172	85.9529	48.9123	0.598467	135.244
4.21412	0.12801	10974.1	0.0166348	-0.00806867	85.9412	48.8944	0.602939	135.219
4.2149	0.127957	10970.8	0.0166293	-0.00806562	85.9295	48.8764	0.607422	135.193
4.21568	0.127904	10967.4	0.0166238	-0.00806258	85.9178	48.8585	0.611916	135.168
4.21645	0.127851	10964	0.0166183	-0.00805954	85.9061	48.8405	0.61642	135.143
4.21723	0.127798	10960.6	0.0166129	-0.0080565	85.8944	48.8224	0.620934	135.118
4.21801	0.127745	10957.2	0.0166074	-0.00805347	85.8827	48.8044	0.625458	135.093
4.21878	0.127693	10953.9	0.0166019	-0.00805044	85.871	48.7864	0.629992	135.068
4.21956	0.12764	10950.5	0.0165965	-0.00804741	85.8594	48.7683	0.634537	135.043
4.22033	0.127587	10947.1	0.016591	-0.00804439	85.8477	48.7502	0.639093	135.018
4.2211	0.127534	10943.7	0.0165856	-0.00804137	85.836	48.7321	0.643658	134.993
4.22188	0.127481	10940.3	0.0165801	-0.00803835	85.8243	48.714	0.648234	134.967
4.22265	0.127428	10937	0.0165747	-0.00803534	85.8126	48.6958	0.652819	134.942
4.22342	0.127376	10933.6	0.0165693	-0.00803233	85.8009	48.6776	0.657415	134.917
4.22419	0.127323	10930.2	0.0165638	-0.00802932	85.7893	48.6595	0.662021	134.892
4.22497	0.12727	10926.8	0.0165584	-0.00802632	85.7776	48.6413	0.666638	134.867
4.22574	0.127217	10923.5	0.016553	-0.00802332	85.7659	48.623	0.671264	134.842
4.22651	0.127164	10920.1	0.0165476	-0.00802032	85.7542	48.6048	0.675901	134.816
4.22728	0.127111	10916.7	0.0165422	-0.00801733	85.7425	48.5866	0.680547	134.791
4.22805	0.127059	10913.4	0.0165368	-0.00801433	85.7309	48.5683	0.685204	134.766
4.22882	0.127006	10910	0.0165314	-0.00801135	85.7192	48.55	0.689871	134.741
4.22959	0.126953	10906.6	0.016526	-0.00800836	85.7075	48.5317	0.694548	134.715
4.23036	0.1269	10903.3	0.0165207	-0.00800538	85.6958	48.5133	0.699235	134.69
4.23113	0.126847	10899.9	0.0165153	-0.0080024	85.6841	48.495	0.703931	134.665
4.23189	0.126795	10896.5	0.0165099	-0.00799943	85.6725	48.4766	0.708638	134.64
4.23266	0.126742	10893.2	0.0165046	-0.00799646	85.6608	48.4582	0.713355	134.614
4.23343	0.126689	10889.8	0.0164992	-0.00799349	85.6491	48.4398	0.718082	134.589
4.23419	0.126636	10886.4	0.0164939	-0.00799052	85.6375	48.4214	0.722819	134.564
4.23496	0.126583	10883.1	0.0164886	-0.00798756	85.6258	48.403	0.727565	134.538
4.23573	0.126531	10879.7	0.0164832	-0.0079846	85.6141	48.3845	0.732322	134.513
4.23649	0.126478	10876.4	0.0164779	-0.00798165	85.6024	48.3661	0.737088	134.488
4.23726	0.126425	10873	0.0164726	-0.0079787	85.5908	48.3476	0.741864	134.462
4.23802	0.126372	10869.6	0.0164673	-0.00797575	85.5791	48.3291	0.746651	134.437
4.23879	0.126319	10866.3	0.016462	-0.0079728	85.5674	48.3105	0.751447	134.411
4.23955	0.126267	10862.9	0.0164567	-0.00796986	85.5558	48.292	0.756252	134.386
4.24031	0.126214	10859.6	0.0164514	-0.00796692	85.5441	48.2734	0.761068	134.361
4.24108	0.126161	10856.2	0.0164461	-0.00796398	85.5324	48.2548	0.765893	134.335
4.24184	0.126108	10852.9	0.0164408	-0.00796105	85.5208	48.2362	0.770729	134.31
4.2426	0.126055	10849.5	0.0164356	-0.00795812	85.5091	48.2176	0.775574	134.284
4.24336	0.126003	10846.2	0.0164303	-0.00795519	85.4975	48.199	0.780428	134.259
4.24413	0.12595	10842.8	0.016425	-0.00795227	85.4858	48.1803	0.785293	134.233
4.24489	0.125897	10839.5	0.0164198	-0.00794935	85.4741	48.1617	0.790167	134.208
4.24565	0.125844	10836.1	0.0164145	-0.00794643	85.4625	48.143	0.79505	134.182
4.24641	0.125791	10832.8	0.0164093	-0.00794352	85.4508	48.1243	0.799944	134.157
4.24717	0.125739	10829.4	0.0164041	-0.00794061	85.4392	48.1056	0.804847	134.131
4.24793	0.125686	10826.1	0.0163988	-0.0079377	85.4275	48.0868	0.80976	134.106
4.24869	0.125633	10822.7	0.0163936	-0.0079348	85.4159	48.0681	0.81467	134.08
4.24945	0.125581	10819.4	0.0163884	-0.0079319	85.4043	48.0494	0.819568	134.055
4.2502	0.125528	10816.1	0.0163832	-0.00792901	85.3927	48.0308	0.824454	134.03
4.25096	0.125476	10812.8	0.016378	-0.00792613	85.3811	48.0122	0.829328	134.004
4.25172	0.125424	10809.5	0.0163729	-0.00792326	85.3696	47.9937	0.83419	133.979
4.25248	0.125371	10806.2	0.0163677	-0.00792039	85.3581	47.9752	0.839041	133.954
4.25323	0.12532	10802.9	0.0163626	-0.00791753	85.3466	47.9567	0.843879	133.929
4.25399	0.125268	10799.6	0.0163574	-0.00791468	85.3352	47.9383	0.848705	133.904
4.25475	0.125216	10796.3	0.0163523	-0.00791183	85.3238	47.92	0.85352	133.879
4.2555	0.125164	10793	0.0163472	-0.00790899	85.3124	47.9017	0.858323	133.854
4.25626	0.125113	10789.8	0.0163421	-0.00790616	85.301	47.8834	0.863114	133.829
4.25701	0.125062	10786.5	0.016337	-0.00790334	85.2897	47.8652	0.867893	133.804
4.25776	0.125011	10783.3	0.016332	-0.00790052	85.2784	47.847	0.87266	133.779
4.25852	0.12496	10780.1	0.0163269	-0.00789771	85.2671	47.8289	0.877416	133.755
4.25927	0.124909	10776.8	0.0163219	-0.0078949	85.2559	47.8108	0.882159	133.73
4.26003	0.124858	10773.6	0.0163168	-0.00789211	85.2447	47.7928	0.886891	133.705
4.26078	0.124807	10770.4	0.0163118	-0.00788931	85.2335	47.7748	0.891611	133.681
4.26153	0.124757	10767.2	0.0163068	-0.00788653	85.2223	47.7568	0.89632	133.656
4.26228	0.124706	10764	0.0163018	-0.00788376	85.2112	47.7389	0.901017	133.632
4.26303	0.124656	10760.8	0.0162968	-0.00788099	85.2001	47.721	0.905702	133.608
4.26379	0.124606	10757.6	0.0162919	-0.00787822	85.189	47.7032	0.910375	133.584
4.26454	0.124556	10754.5	0.0162869	-0.00787547	85.1779	47.6855	0.915037	133.559
4.26529	0.124506	10751.3	0.016282	-0.00787272	85.1669	47.6677	0.919687	133.535
4.26604	0.124456	10748.1	0.016277	-0.00786998	85.1559	47.65	0.924326	133.511
4.26679	0.124406	10745	0.0162721	-0.00786724	85.1449	47.6324	0.928953	133.487
4.26754	0.124357	10741.9	0.0162672	-0.00786451	85.134	47.6148	0.933568	133.463
4.26828	0.124307	10738.7	0.0162623	-0.00786179	85.1231	47.5973	0.938172	133.439
4.26903	0.124258	10735.6	0.0162574	-0.00785908	85.1122	47.5797	0.942764	133.415
4.26978	0.124209	10732.5	0.0162526	-0.00785637	85.1013	47.5623	0.947344	133.392
4.27053	0.12416	10729.4	0.0162477	-0.00785367	85.0905	47.5449	0.951914	133.368
4.27128	0.124111	10726.3	0.0162429	-0.00785097	85.0797	47.5275	0.956471	133.344
4.27202	0.124062	10723.2	0.016238	-0.00784829	85.0689	47.5102	0.961017	133.321
4.27277	0.124013	10720.1	0.0162332	-0.00784561	85.0582	47.4929	0.965552	133.297
4.27352	0.123965	10717	0.0162284	-0.00784293	85.0475	47.4756	0.970075	133.274
4.27426	0.123916	10714	0.0162236	-0.00784027	85.0368	47.4584	0.974587	133.25
4.27501	0.123868	10710.9	0.0162188	-0.00783761	85.0261	47.4413	0.979087	133.227
4.27575	0.12382	10707.8	0.016214	-0.00783495	85.0154	47.4241	0.983576	133.204
4.2765	0.123772	10704.8	0.0162093	-0.00783231	85.0048	47.4071	0.988054	133.18
4.27724	0.123724	10701.8	0.0162045	-0.00782967	84.9942	47.39	0.99252	133.157
4.27798	0.123676	10698.7	0.0161998	-0.00782703	84.9837	47.3731	0.996975	133.134
4.27873	0.123628	10695.7	0.0161951	-0.00782441	84.9731	47.3561	1.00142	133.111
4.27947	0.123581	10692.7	0.0161904	-0.00782179	84.9626	47.3392	1.00585	133.088
4.28021	0.123533	10689.7	0.0161857	-0.00781917	84.9522	47.3224	1.01027	133.065
4.28096	0.123486	10686.7	0.016181	-0.00781657	84.9417	47.3056	1.01468	133.042
4.2817	0.123439	10683.7	0.0161763	-0.00781397	84.9313	47.2888	1.01908	133.019
4.28244	0.123392	10680.7	0.0161716	-0.00781137	84.9209	47.2721	1.02347	132.996
4.28318	0.123345	10677.7	0.016167	-0.00780879	84.9105	47.2554	1.02784	132.974
4.28392	0.123298	10674.8	0.0161623	-0.00780621	84.9002	47.2387	1.03221	132.951
4.28466	0.123251	10671.8	0.0161577	-0.00780363	84.8898	47.2221	1.03656	132.928
4.2854	0.123204	10668.8	0.0161531	-0.00780107	84.8795	47.2056	1.0409	132.906
4.28614	0.123158	10665.9	0.0161485	-0.0077985	84.8693	47.1891	1.04523	132.883
4.28688	0.123112	10663	0.0161439	-0.00779595	84.859	47.1726	1.04955	132.861
4.28762	0.123065	10660	0.0161393	-0.0077934	84.8488	47.1562	1.05386	132.839
4.28836	0.123019	10657.1	0.0161347	-0.00779086	84.8386	47.1398	1.05816	132.816
4.2891	0.122973	10654.2	0.0161302	-0.00778833	84.8285	47.1234	1.06245	132.794
4.28983	0.122927	10651.3	0.0161256	-0.0077858	84.8183	47.1071	1.06672	132.772
4.29057	0.122882	10648.4	0.0161211	-0.00778328	84.8082	47.0909	1.07099	132.75
4.29131	0.122836	10645.5	0.0161166	-0.00778077	84.7981	47.0747	1.07524	132.728
4.29205	0.12279	10642.6	0.0161121	-0.00777826	84.7881	47.0585	1.07948	132.706
4.29278	0.122745	10639.7	0.0161076	-0.00777576	84.7781	47.0424	1.08371	132.684
4.29352	0.1227	10636.8	0.0161031	-0.00777326	84.768	47.0263	1.08793	132.662
4.29425	0.122654	10634	0.0160986	-0.00777078	84.7581	47.0102	1.09214	132.64
4.29499	0.122609	10631.1	0.0160942	-0.00776829	84.7481	46.9942	1.09634	132.618
4.29572	0.122564	10628.3	0.0160897	-0.00776582	84.7382	46.9783	1.10053	132.596
4.29646	0.12252	10625.4	0.0160853	-0.00776335	84.7283	46.9623	1.1047	132.575
4.29719	0.122475	10622.6	0.0160808	-0.00776089	84.7184	46.9465	1.10887	132.553
4.29793	0.12243	10619.8	0.0160764	-0.00775843	84.7086	46.9306	1.11302	132.532
4.29866	0.122386	10617	0.016072	-0.00775598	84.6987	46.9148	1.11717	132.51
4.29939	0.122341	10614.1	0.0160676	-0.00775354	84.6889	46.8991	1.1213	132.489
4.30012	0.122297	10611.3	0.0160632	-0.0077511	84.6792	46.8834	1.12542	132.467
4.30086	0.122253	10608.5	0.0160589	-0.00774867	84.6694	46.8677	1.12953	132.446
4.30159	0.122209	10605.8	0.0160545	-0.00774625	84.6597	46.852	1.13363	132.425
4.30232	0.122165	10603	0.0160502	-0.00774383	84.65	46.8365	1.13772	132.403
4.30305	0.122121	10600.2	0.0160458	-0.00774142	84.6403	46.8209	1.1418	132.382
4.30378	0.122078	10597.4	0.0160415	-0.00773902	84.6307	46.8054	1.14587	132.361
4.30451	0.122034	10594.7	0.0160372	-0.00773662	84.6211	46.7899	1.14992	132.34
4.30524	0.121991	10591.9	0.0160329	-0.00773423	84.6115	46.7745	1.15397	132.319
4.30597	0.121947	10589.2	0.0160286	-0.00773184	84.6019	46.7591	1.15801	132.298
4.3067	0.121904	10586.4	0.0160243	-0.00772946	84.5924	46.7438	1.16203	132.277
4.30743	0.121861	10583.7	0.0160201	-0.00772709	84.5829	46.7285	1.16604	132.256
4.30816	0.121818	10581	0.0160158	-0.00772472	84.5734	46.7132	1.17005	132.236
4.30889	0.121775	10578.3	0.0160116	-0.00772236	84.5639	46.698	1.17404	132.215
4.30961	0.121733	10575.6	0.0160073	-0.00772001	84.5545	46.6828	1.17802	132.194
4.31034	0.12169	10572.9	0.0160031	-0.00771766	84.5451	46.6677	1.18199	132.173
4.31107	0.121647	10570.2	0.0159989	-0.00771532	84.5357	46.6526	1.18595	132.153
4.31179	0.121605	10567.5	0.0159947	-0.00771299	84.5263	46.6375	1.1899	132.132
4.31252	0.121563	10564.8	0.0159905	-0.00771066	84.517	46.6225	1.19384	132.112
4.31325	0.121521	10562.1	0.0159863	-0.00770834	84.5077	46.6075	1.19777	132.092
4.31397	0.121478	10559.5	0.0159822	-0.00770602	84.4984	46.5926	1.20169	132.071
4.3147	0.121437	10556.8	0.015978	-0.00770371	84.4891	46.5777	1.2056	132.051
4.31542	0.121395	10554.1	0.0159739	-0.00770141	84.4799	46.5628	1.20949	132.031
4.31615	0.121353	10551.5	0.0159697	-0.00769911	84.4707	46.548	1.21338	132.011
4.31687	0.121311	10548.9	0.0159656	-0.00769682	84.4615	46.5332	1.21725	131.99
4.31759	0.12127	10546.2	0.0159615	-0.00769453	84.4523	46.5185	1.22112	131.97
4.31832	0.121228	10543.6	0.0159574	-0.00769226	84.4432	46.5038	1.22497	131.95
4.31904	0.121187	10541	0.0159533	-0.00768998	84.4341	46.4891	1.22882	131.93
4.31976	0.121146	10538.4	0.0159492	-0.00768772	84.425	46.4745	1.23265	131.911
4.32048	0.121105	10535.8	0.0159452	-0.00768546	84.4159	46.46	1.23648	131.891
4.32121	0.121064	10533.2	0.0159411	-0.0076832	84.4069	46.4454	1.24029	131.871
4.32193	0.121023	10530.6	0.0159371	-0.00768096	84.3979	46.4309	1.24409	131.851
4.32265	0.120983	10528	0.015933	-0.00767871	84.3889	46.4165	1.24788	131.831
4.32337	0.120942	10525.5	0.015929	-0.00767648	84.3799	46.402	1.25166	131.812
4.32409	0.120901	10522.9	0.015925	-0.00767425	84.371	46.3877	1.25544	131.792
4.32481	0.120861	10520.3	0.015921	-0.00767203	84.362	46.3733	1.2592	131.773
4.32553	0.120821	10517.8	0.015917	-0.00766981	84.3531	46.359	1.26295	131.753
4.32625	0.120781	10515.2	0.0159131	-0.0076676	84.3443	46.3448	1.26669	131.734
4.32697	0.120741	10512.7	0.0159091	-0.00766539	84.3354	46.3305	1.27042	131.714
4.32769	0.120701	10510.2	0.0159051	-0.00766319	84.3266	46.3164	1.27414	131.695
4.32841	0.120661	10507.6	0.0159012	-0.007661	84.3178	46.3022	1.27785	131.676
4.32912	0.120621	10505.1	0.0158973	-0.00765881	84.3091	46.2881	1.28155	131.657
4.32984	0.120582	10502.6	0.0158933	-0.00765663	84.3003	46.2741	1.28523	131.638
4.33056	0.120542	10500.1	0.0158894	-0.00765446	84.2916	46.26	1.28891	131.618
4.33128	0.120503	10497.6	0.0158855	-0.00765229	84.2829	46.246	1.29258	131.599
4.33199	0.120463	10495.1	0.0158816	-0.00765013	84.2742	46.2321	1.29624	131.58
4.33271	0.120424	10492.7	0.0158778	-0.00764797	84.2656	46.2182	1.29989	131.561
4.33342	0.120385	10490.2	0.0158739	-0.00764582	84.257	46.2043	1.30353	131.543
4.33414	0.120346	10487.7	0.01587	-0.00764368	84.2484	46.1905	1.30715	131.524
4.33485	0.120307	10485.2	0.0158662	-0.00764154	84.2398	46.1767	1.31077	131.505
4.33557	0.120269	10482.8	0.0158624	-0.00763941	84.2312	46.1629	1.31438	131.486
4.33628	0.12023	10480.3	0.0158585	-0.00763728	84.2227	46.1492	1.31797	131.468
4.337	0.120192	10477.9	0.0158547	-0.00763516	84.2142	46.1356	1.32156	131.449
4.33771	0.120153	10475.5	0.0158509	-0.00763305	84.2057	46.1219	1.32514	131.43
4.33842	0.120115	10473	0.0158471	-0.00763094	84.1973	46.1083	1.32871	131.412
4.33914	0.120077	10470.6	0.0158433	-0.00762884	84.1888	46.0948	1.33226	131.393
4.33985	0.120039	10468.2	0.0158396	-0.00762674	84.1804	46.0812	1.33581	131.375
4.34056	0.120001	10465.8	0.0158358	-0.00762465	84.172	46.0678	1.33935	131.357
4.34127	0.119963	10463.4	0.0158321	-0.00762256	84.1637	46.0543	1.34287	131.338
4.34199	0.119925	10461	0.0158283	-0.00762049	84.1553	46.0409	1.34639	131.32
4.3427	0.119887	10458.6	0.0158246	-0.00761841	84.147	46.0275	1.34989	131.302
4.34341	0.11985	10456.3	0.0158209	-0.00761635	84.1387	46.0142	1.35339	131.284
4.34412	0.119813	10453.9	0.0158172	-0.00761428	84.1305	46.0009	1.35688	131.266
4.34483	0.119775	10451.5	0.0158135	-0.00761223	84.1222	45.9877	1.36035	131.248
4.34554	0.119738	10449.2	0.0158098	-0.00761018	84.114	45.9744	1.36382	131.23
4.34625	0.119701	10446.8	0.0158061	-0.00760814	84.1058	45.9613	1.36728	131.212
4.34696	0.119664	10444.5	0.0158025	-0.0076061	84.0976	45.9481	1.37072	131.194
4.34767	0.119627	10442.1	0.0157988	-0.00760407	84.0895	45.935	1.37416	131.176
4.34837	0.11959	10439.8	0.0157952	-0.00760204	84.0814	45.922	1.37759	131.158
4.34908	0.119554	10437.5	0.0157915	-0.00760002	84.0733	45.9089	1.38101	131.14
4.34979	0.119517	10435.1	0.0157879	-0.00759801	84.0652	45.8959	1.38441	131.123
4.3505	0.11948	10432.8	0.0157843	-0.007596	84.0571	45.883	1.38781	131.105
4.3512	0.119444	10430.5	0.0157807	-0.007594	84.0491	45.8701	1.3912	131.087
4.35191	0.119408	10428.2	0.0157771	-0.007592	84.0411	45.8572	1.39457	131.07
4.35262	0.119372	10425.9	0.0157735	-0.00759001	84.0331	45.8444	1.39794	131.052
4.35332	0.119336	10423.7	0.0157699	-0.00758802	84.0252	45.8315	1.4013	131.035
4.35403	0.1193	10421.4	0.0157664	-0.00758605	84.0172	45.8188	1.40465	131.018
4.35473	0.119264	10419.1	0.0157628	-0.00758407	84.0093	45.8061	1.40799	131
4.35544	0.119228	10416.8	0.0157593	-0.0075821	84.0014	45.7934	1.41132	130.983
4.35614	0.119192	10414.6	0.0157558	-0.00758014	83.9935	45.7807	1.41464	130.966
4.35685	0.119157	10412.3	0.0157523	-0.00757819	83.9857	45.7681	1.41794	130.949
4.35755	0.119122	10410.1	0.0157487	-0.00757624	83.9779	45.7555	1.42124	130.932
4.35826	0.119086	10407.9	0.0157452	-0.00757429	83.9701	45.743	1.42453	130.914
4.35896	0.119051	10405.6	0.0157418	-0.00757235	83.9623	45.7305	1.42781	130.897
4.35966	0.119016	10403.4	0.0157383	-0.00757042	83.9546	45.718	1.43108	130.88
4.36036	0.118981	10401.2	0.0157348	-0.00756849	83.9468	45.7056	1.43435	130.863
4.36107	0.118946	10399	0.0157314	-0.00756657	83.9391	45.6932	1.4376	130.847
4.36177	0.118911	10396.8	0.0157279	-0.00756465	83.9314	45.6808	1.44084	130.83
4.36247	0.118877	10394.6	0.0157245	-0.00756274	83.9238	45.6685	1.44407	130.813
4.36317	0.118842	10392.4	0.0157211	-0.00756084	83.9161	45.6562	1.44729	130.796
4.36387	0.118807	10390.2	0.0157176	-0.00755894	83.9085	45.644	1.4505	130.78
4.36457	0.118773	10388	0.0157142	-0.00755705	83.9009	45.6317	1.45371	130.763
4.36527	0.118739	10385.8	0.0157108	-0.00755516	83.8933	45.6196	1.4569	130.746
4.36597	0.118705	10383.7	0.0157075	-0.00755328	83.8858	45.6074	1.46008	130.73
4.36667	0.118671	10381.5	0.0157041	-0.0075514	83.8783	45.5953	1.46326	130.713
4.36737	0.118637	10379.4	0.0157007	-0.00754953	83.8708	45.5833	1.46642	130.697
4.36807	0.118603	10377.2	0.0156974	-0.00754766	83.8633	45.5712	1.46958	130.681
4.36877	0.118569	10375.1	0.015694	-0.0075458	83.8558	45.5592	1.47273	130.664
4.36947	0.118535	10372.9	0.0156907	-0.00754395	83.8484	45.5473	1.47586	130.648
4.37016	0.118502	10370.8	0.0156874	-0.0075421	83.841	45.5354	1.47899	130.632
4.37086	0.118468	10368.7	0.015684	-0.00754026	83.8336	45.5235	1.48211	130.616
4.37156	0.118435	10366.6	0.0156807	-0.00753842	83.8262	45.5116	1.48521	130.599
4.37226	0.118402	10364.5	0.0156774	-0.00753659	83.8189	45.4998	1.48831	130.583
4.37295	0.118368	10362.4	0.0156742	-0.00753476	83.8116	45.488	1.4914	130.567
4.37365	0.118335	10360.3	0.0156709	-0.00753294	83.8043	45.4763	1.49448	130.551
4.37434	0.118302	10358.2	0.0156676	-0.00753113	83.797	45.4646	1.49755	130.535
4.37504	0.11827	10356.1	0.0156644	-0.00752932	83.7897	45.4529	1.50061	130.519
4.37573	0.118237	10354	0.0156611	-0.00752752	83.7825	45.4413	1.50366	130.504
4.37643	0.118204	10352	0.0156579	-0.00752572	83.7753	45.4297	1.50671	130.488
4.37712	0.118172	10349.9	0.0156547	-0.00752392	83.7681	45.4181	1.50974	130.472
4.37782	0.118139	10347.8	0.0156515	-0.00752214	83.7609	45.4066	1.51276	130.456
4.37851	0.118107	10345.8	0.0156482	-0.00752036	83.7538	45.3951	1.51578	130.441
4.37921	0.118074	10343.7	0.0156451	-0.00751858	83.7467	45.3837	1.51878	130.425
4.3799	0.118042	10341.7	0.0156419	-0.00751681	83.7396	45.3722	1.52178	130.41
4.38059	0.11801	10339.7	0.0156387	-0.00751504	83.7325	45.3608	1.52476	130.394
4.38128	0.117978	10337.6	0.0156355	-0.00751328	83.7254	45.3495	1.52774	130.379
4.38198	0.117946	10335.6	0.0156324	-0.00751153	83.7184	45.3382	1.53071	130.363
4.38267	0.117915	10333.6	0.0156292	-0.00750978	83.7114	45.3269	1.53366	130.348
4.38336	0.117883	10331.6	0.0156261	-0.00750804	83.7044	45.3157	1.53661	130.333
4.38405	0.117851	10329.6	0.015623	-0.0075063	83.6974	45.3045	1.53955	130.317
4.38474	0.11782	10327.6	0.0156199	-0.00750457	83.6905	45.2933	1.54248	130.302
4.38543	0.117789	10325.6	0.0156167	-0.00750284	83.6835	45.2821	1.54541	130.287
4.38612	0.117757	10323.6	0.0156137	-0.00750112	83.6766	45.271	1.54832	130.272
4.38681	0.117726	10321.7	0.0156106	-0.0074994	83.6697	45.26	1.55122	130.257
4.3875	0.117695	10319.7	0.0156075	-0.00749769	83.6629	45.2489	1.55411	130.242
4.38819	0.117664	10317.7	0.0156044	-0.00749599	83.656	45.2379	1.557	130.227
4.38888	0.117633	10315.8	0.0156014	-0.00749429	83.6492	45.227	1.55988	130.212
4.38957	0.117603	10313.8	0.0155983	-0.00749259	83.6424	45.216	1.56274	130.197
4.39025	0.117572	10311.9	0.0155953	-0.0074909	83.6357	45.2052	1.5656	130.182
4.39094	0.117541	10310	0.0155923	-0.00748922	83.6289	45.1943	1.56845	130.167
[truncated: 402 more rows]
