# Supplementary material for: Multifaceted atlases of the human brain in its infancy
Source: Nat Methods. 2022 Dec 30;20(1):55–64. doi: 10.1038/s41592-022-01703-z (PMC9834057; doi:10.1038/s41592-022-01703-z)
Supplement: Supplementary file 4 — Source data for Supplementary Fig. 7. [file 41592_2022_1703_MOESM4_ESM.xlsx]

## Sheet: Suppl_Fig7_SurfaceArea_LI
AGE	'caudalmiddlefrontal'	'entorhinal'	'postcentral'	'parstriangularis'	'supramarginal'	'insula'	bankssts'	'lateralorbitofrontal'	'parsorbitalis'	'middletemporal'	'pericalcarine'	'parahippocampal'	'paracentral'	'medialorbitofrontal'	'frontalpole'	'cuneus'	'inferiortemporal'	'rostralmiddlefrontal'	'rostralanteriorcingulate'	'isthmuscingulate'	'lateraloccipital'	'lingual'	'superiorparietal'	'parsopercularis'	'fusiform'	'caudalanteriorcingulate'	'superiorfrontal'	'temporalpole'	'precuneus'	'transversetemporal'	'precentral'	'inferiorparietal'	'posteriorcingulate'	'superiortemporal'
0.5	-0.152031	-0.146082	-0.175789	-0.299252	-0.283567	-0.294039	-0.271411	-0.102519	-0.256929	-0.175154	-0.173126	-0.133032	-0.219153	0.0113499	-0.507673	-0.300888	-0.119145	-0.00527889	0.454125	0.0578729	0.0085528	-0.172287	-0.249955	-0.124804	-0.152312	0.213879	-0.047633	-0.289624	-0.301948	0.0420553	-0.195995	-0.351829	0.0313421	-0.257993
1	-0.142175	-0.163075	-0.150776	-0.291502	-0.269652	-0.269455	-0.258157	-0.0747724	-0.227858	-0.15992	-0.157842	-0.119454	-0.222414	0.0533716	-0.511919	-0.27298	-0.107207	0.0134093	0.46935	0.0152807	0.0225534	-0.143672	-0.231414	-0.0929915	-0.135971	0.257344	-0.0333314	-0.308518	-0.28256	0.0762731	-0.179132	-0.339622	0.0674075	-0.250073
2	-0.133796	-0.203789	-0.137154	-0.278063	-0.259827	-0.276159	-0.235038	-0.057427	-0.218763	-0.150669	-0.145837	-0.0794099	-0.212367	0.063641	-0.481231	-0.254736	-0.101694	0.0257352	0.477317	0.022457	0.0373785	-0.135853	-0.217359	-0.0836728	-0.119146	0.251469	-0.0188438	-0.268212	-0.271236	0.0856846	-0.16591	-0.328972	0.0959232	-0.239326
3	-0.117372	-0.162643	-0.118577	-0.292303	-0.249171	-0.25309	-0.227493	-0.0419414	-0.205721	-0.146614	-0.13295	-0.0563063	-0.206856	0.0721884	-0.492056	-0.256608	-0.0845789	0.033322	0.466787	0.0341281	0.0559095	-0.11892	-0.207738	-0.043419	-0.105572	0.273159	-0.0116818	-0.287787	-0.254644	0.105054	-0.155609	-0.311777	0.116313	-0.231485
4	-0.10957	-0.165204	-0.109958	-0.272376	-0.247846	-0.261962	-0.210137	-0.0315547	-0.195753	-0.138826	-0.125914	-0.0419615	-0.184034	0.0657642	-0.467427	-0.233873	-0.0852533	0.0427723	0.453399	0.0708868	0.0694796	-0.101403	-0.190654	-0.0483805	-0.077619	0.276486	-0.00180515	-0.241027	-0.252686	0.13951	-0.14078	-0.29145	0.115252	-0.228767
5	-0.1014	-0.13179	-0.100889	-0.248424	-0.224252	-0.239046	-0.212053	-0.014867	-0.191802	-0.129874	-0.107994	-0.0491159	-0.174268	0.100881	-0.451878	-0.221044	-0.063361	0.0595117	0.465667	0.0595696	0.0836587	-0.0856351	-0.185811	-0.0497218	-0.0686341	0.306766	0.0124055	-0.226805	-0.242321	0.136491	-0.124116	-0.282943	0.122701	-0.204345
6	-0.0815268	-0.14128	-0.0929569	-0.238853	-0.22119	-0.24122	-0.194542	-0.0114079	-0.189531	-0.118764	-0.107286	-0.0302607	-0.172886	0.0917862	-0.473194	-0.212613	-0.058623	0.0518411	0.481525	0.0709918	0.0971307	-0.0774993	-0.17765	-0.0352266	-0.0595726	0.311929	0.0202481	-0.207956	-0.232349	0.127061	-0.118121	-0.277014	0.134678	-0.205551
7	-0.083081	-0.134965	-0.0904877	-0.241387	-0.213918	-0.241169	-0.182256	-0.00259145	-0.1863	-0.120397	-0.089682	-0.0535758	-0.173373	0.111345	-0.450342	-0.206553	-0.0425401	0.0613921	0.483627	0.080771	0.102432	-0.0774447	-0.172727	-0.0330643	-0.0611384	0.306836	0.023746	-0.226741	-0.229561	0.130315	-0.115452	-0.268532	0.134091	-0.199829
8	-0.0638335	-0.126257	-0.0828728	-0.231457	-0.194279	-0.239544	-0.192409	0.0130738	-0.1981	-0.102178	-0.0890788	-0.0449553	-0.160468	0.113241	-0.472151	-0.205948	-0.0316363	0.0788297	0.479966	0.0967693	0.112329	-0.0584428	-0.156921	-0.0213916	-0.0406617	0.330625	0.0362608	-0.188798	-0.21734	0.129101	-0.107835	-0.259098	0.166904	-0.186264
9	-0.0559238	-0.100642	-0.0760457	-0.245614	-0.193634	-0.229247	-0.186449	0.00947275	-0.162255	-0.0944614	-0.083331	-0.0177513	-0.159566	0.114813	-0.460774	-0.209259	-0.0284604	0.0757249	0.488893	0.0963517	0.113729	-0.0565902	-0.148152	0.00326649	-0.0362539	0.33213	0.0489083	-0.231907	-0.214429	0.15551	-0.106546	-0.249262	0.168739	-0.185751
10	-0.0515605	-0.126987	-0.0725317	-0.221099	-0.192758	-0.2344	-0.178348	0.0123493	-0.162773	-0.0933707	-0.0767887	-0.0165178	-0.145571	0.124414	-0.458511	-0.204437	-0.0187749	0.0813673	0.48228	0.0812366	0.117127	-0.0454705	-0.147696	-0.0218605	-0.0387081	0.328999	0.0453064	-0.237231	-0.212835	0.154619	-0.0995601	-0.250156	0.148745	-0.187029
11	-0.0510838	-0.170972	-0.0717124	-0.210152	-0.189546	-0.235965	-0.168222	0.00773466	-0.162481	-0.104266	-0.0925441	-0.0249892	-0.137825	0.127154	-0.427512	-0.192008	-0.0142201	0.0764298	0.47186	0.0971975	0.114573	-0.0433808	-0.143272	-0.000199904	-0.0316224	0.348821	0.0460642	-0.218357	-0.210261	0.16225	-0.0997648	-0.247281	0.154072	-0.18973
12	-0.0493764	-0.117417	-0.0674625	-0.222897	-0.181466	-0.220857	-0.164382	0.0228842	-0.152198	-0.0880592	-0.0770426	-0.0118488	-0.134458	0.140903	-0.436029	-0.192791	-0.00961446	0.0924515	0.479425	0.0989064	0.125884	-0.0449277	-0.144313	-0.00336383	-0.0209105	0.366328	0.0613531	-0.174366	-0.207347	0.160917	-0.0917232	-0.241203	0.163962	-0.176431
13	-0.0352509	-0.114135	-0.0616218	-0.210273	-0.176728	-0.222093	-0.1768	0.0309316	-0.14788	-0.0828425	-0.06595	-7.43e-05	-0.135617	0.159828	-0.429248	-0.16663	-0.0049402	0.0897421	0.524731	0.0974835	0.134071	-0.0367338	-0.136385	0.00339146	-0.0206031	0.348401	0.0745363	-0.181451	-0.199895	0.153844	-0.0778299	-0.239101	0.177874	-0.165469
14	-0.0346146	-0.0596094	-0.0586359	-0.214492	-0.183035	-0.231782	-0.159362	0.0208682	-0.150746	-0.0783521	-0.0681662	-0.0226294	-0.128119	0.157732	-0.439611	-0.198153	-0.00356796	0.0939324	0.481172	0.124827	0.131127	-0.0322062	-0.125765	0.0257531	-0.0137506	0.33224	0.0670034	-0.211004	-0.192726	0.170804	-0.0805672	-0.232658	0.184982	-0.177082
15	-0.0463326	-0.0980314	-0.0555299	-0.217537	-0.175567	-0.224273	-0.165949	0.0295206	-0.152168	-0.0869846	-0.0756715	-0.00975826	-0.135264	0.155687	-0.449868	-0.187808	0.00611896	0.107383	0.505217	0.102345	0.129067	-0.029733	-0.126828	0.00791273	-0.00932008	0.353618	0.068908	-0.184241	-0.192964	0.157381	-0.0862727	-0.236085	0.181408	-0.169598
16	-0.03478	-0.111428	-0.0566305	-0.211837	-0.185249	-0.223147	-0.170492	0.0362065	-0.159948	-0.0742618	-0.0768556	-0.0131266	-0.151117	0.154253	-0.448244	-0.177944	0.00523199	0.102066	0.48443	0.138017	0.136287	-0.0336456	-0.130343	-0.00390366	-0.00976296	0.347215	0.0683475	-0.221053	-0.187086	0.152678	-0.0734889	-0.234296	0.195319	-0.165537
17	-0.0310354	-0.104424	-0.0563506	-0.220693	-0.170426	-0.228535	-0.172055	0.0403122	-0.140895	-0.0571622	-0.0704107	-0.0204597	-0.134762	0.16631	-0.445581	-0.172018	0.00482395	0.104674	0.496044	0.135878	0.135314	-0.0272988	-0.132749	0.00341936	3.44e-05	0.376617	0.0814739	-0.166246	-0.185773	0.163351	-0.0712724	-0.227734	0.199558	-0.154597
18	-0.0123602	-0.136145	-0.0463233	-0.22342	-0.172702	-0.221044	-0.180154	0.0320256	-0.15942	-0.0621563	-0.0732926	0.00674188	-0.145953	0.173864	-0.412498	-0.162591	0.00523839	0.107925	0.496634	0.14245	0.141494	-0.0297035	-0.127087	0.0105643	-0.000442409	0.376858	0.0779255	-0.173952	-0.183007	0.158816	-0.0669977	-0.226804	0.2088	-0.153884
19	-0.00982778	-0.061325	-0.0463284	-0.236521	-0.176585	-0.229165	-0.174726	0.0426962	-0.149361	-0.0608494	-0.0813239	0.0075845	-0.141293	0.158857	-0.437171	-0.17054	0.00812556	0.106514	0.523557	0.133359	0.134782	-0.026304	-0.124835	0.0317725	-0.00774973	0.363766	0.0822984	-0.213809	-0.181234	0.178511	-0.0682109	-0.222827	0.212415	-0.150716
20	-0.0169066	-0.0863922	-0.0493865	-0.195399	-0.168753	-0.214432	-0.153805	0.0540915	-0.122684	-0.0685487	-0.0605333	0.0238255	-0.118673	0.164875	-0.416609	-0.17856	0.0210897	0.102171	0.484942	0.10612	0.134626	-0.0182628	-0.120496	0.0260824	-0.0085896	0.358703	0.0882815	-0.173364	-0.193923	0.192516	-0.073165	-0.217231	0.181687	-0.15843
21	-0.0154303	-0.11877	-0.0486389	-0.193875	-0.167006	-0.216341	-0.163922	0.0497986	-0.136777	-0.069823	-0.0619857	0.0255449	-0.128495	0.164502	-0.444635	-0.187793	0.00854942	0.107091	0.495163	0.107708	0.137276	-0.0268118	-0.1178	0.00511522	0.00276241	0.371879	0.0924244	-0.147775	-0.182842	0.157277	-0.0680849	-0.22053	0.203035	-0.156192
22	-0.0101991	-0.0499678	-0.0459864	-0.207106	-0.166104	-0.221213	-0.16085	0.0369596	-0.13066	-0.0651578	-0.0658416	0.0262202	-0.118905	0.16551	-0.435996	-0.181597	0.0138351	0.106787	0.496081	0.112417	0.133028	-0.0237917	-0.114746	0.0302953	-0.00976685	0.362567	0.0874144	-0.178172	-0.185511	0.171679	-0.0710927	-0.220114	0.196451	-0.157376
23	-0.00904436	-0.0620834	-0.0404327	-0.216011	-0.160757	-0.207194	-0.157595	0.0469119	-0.128064	-0.0557609	-0.0630049	0.00084018	-0.123463	0.16542	-0.435515	-0.170035	0.0130999	0.119248	0.514502	0.144375	0.144456	-0.0122812	-0.117234	0.0240129	0.00960324	0.380844	0.0870456	-0.195243	-0.173013	0.193296	-0.0641341	-0.214426	0.212631	-0.154974
24	-0.024319	-0.109585	-0.046508	-0.196289	-0.157336	-0.215974	-0.146435	0.0433979	-0.143204	-0.0739787	-0.0662251	0.00762915	-0.124648	0.175762	-0.464426	-0.175049	0.021766	0.116574	0.505761	0.13202	0.14164	-0.0269734	-0.118751	0.0221334	0.00263363	0.374754	0.0911046	-0.1429	-0.183533	0.182995	-0.070456	-0.222901	0.187953	-0.154896

## Sheet: Suppl_Fig7_StatisticalTest
ROI	'caudalmiddlefrontal'	'entorhinal'	'postcentral'	'parstriangularis'	'supramarginal'	'insula'	bankssts'	'lateralorbitofrontal'	'parsorbitalis'	'middletemporal'	'pericalcarine'	'parahippocampal'	'paracentral'	'medialorbitofrontal'	'frontalpole'	'cuneus'	'inferiortemporal'	'rostralmiddlefrontal'	'rostralanteriorcingulate'	'isthmuscingulate'	'lateraloccipital'	'lingual'	'superiorparietal'	'parsopercularis'	'fusiform'	'caudalanteriorcingulate'	'superiorfrontal'	'temporalpole'	'precuneus'	'transversetemporal'	'precentral'	'inferiorparietal'	'posteriorcingulate'	'superiortemporal'
tscore	-6.63588	-15.7312	-10.8485	-37.5246	-27.1558	-56.177	-28.7958	0.930544	-24.9437	-14.0337	-14.3487	-3.19664	-24.2079	13.9905	-88.984	-28.4853	-3.04077	11.3649	129.68	12.9003	13.6648	-6.77741	-19.79	-1.79602	-4.39391	36.5115	5.4386	-24.2712	-30.5172	20.0587	-13.4499	-31.8656	16.9213	-28.3839
df	24	24	24	24	24	24	24	24	24	24	24	24	24	24	24	24	24	24	24	24	24	24	24	24	24	24	24	24	24	24	24	24	24	24
p	7.29e-07	3.83e-14	9.79e-11	7.97e-23	1.57e-19	5.53e-27	4.01e-20	0.361356	1.13e-18	4.59e-13	2.84e-13	0.00387205	2.26e-18	4.9e-13	9.36e-32	5.16e-20	0.00563169	3.82e-11	1.13e-35	2.76e-12	8.12e-13	5.21e-07	2.28e-16	0.0850927	0.00019399	1.52e-22	1.37e-05	2.13e-18	1.03e-20	1.68e-16	1.14e-12	3.74e-21	7.66e-15	5.61e-20
h	1	1	1	1	1	1	1	0	1	1	1	1	1	1	1	1	1	1	1	1	1	1	1	0	1	1	1	1	1	1	1	1	1	1
ci_lower	-0.0772365	-0.13588	-0.0932957	-0.246315	-0.214398	-0.244311	-0.19989	-0.00936138	-0.183298	-0.1128	-0.104715	-0.0425788	-0.168847	0.10753	-0.464534	-0.218457	-0.0447041	0.0638878	0.478755	0.0792776	0.091481	-0.077503	-0.170798	-0.0316597	-0.0595572	0.31143	0.0284878	-0.229877	-0.229371	0.130547	-0.118672	-0.273171	0.139159	-0.200011
ci_upper	-0.04059	-0.104361	-0.0634712	-0.220632	-0.18411	-0.226996	-0.173153	0.0247338	-0.155283	-0.0838751	-0.0783791	-0.0091684	-0.142318	0.144746	-0.443474	-0.188939	-0.00855492	0.0922413	0.494241	0.109476	0.124032	-0.0413187	-0.138537	0.0021972	-0.0214886	0.348748	0.063333	-0.193846	-0.200311	0.160493	-0.0870968	-0.239937	0.177821	-0.172895
