# Supplementary material for: Multifaceted atlases of the human brain in its infancy
Source: Nat Methods. 2022 Dec 30;20(1):55–64. doi: 10.1038/s41592-022-01703-z (PMC9834057; doi:10.1038/s41592-022-01703-z)
Supplement: Supplementary file 5 — Source data for Supplementary Fig. 8. [file 41592_2022_1703_MOESM5_ESM.xlsx]

## Sheet: Suppl_Fig8_AverageConvexity
AGE	'caudalmiddlefrontal'	'entorhinal'	'postcentral'	'parstriangularis'	'supramarginal'	'insula'	bankssts'	'lateralorbitofrontal'	'parsorbitalis'	'middletemporal'	'pericalcarine'	'parahippocampal'	'paracentral'	'medialorbitofrontal'	'frontalpole'	'cuneus'	'inferiortemporal'	'rostralmiddlefrontal'	'rostralanteriorcingulate'	'isthmuscingulate'	'lateraloccipital'	'lingual'	'superiorparietal'	'parsopercularis'	'fusiform'	'caudalanteriorcingulate'	'superiorfrontal'	'temporalpole'	'precuneus'	'transversetemporal'	'precentral'	'inferiorparietal'	'posteriorcingulate'	'superiortemporal'
0.5	0.311716	0.367565	0.272426	0.312336	0.259908	0.367739	0.281955	0.246739	0.348924	0.242599	0.250607	0.244371	0.286011	0.233196	0.534582	0.28077	0.225143	0.217946	0.138516	0.153808	0.237448	0.274439	0.267353	0.287861	0.224045	0.157936	0.252082	0.423517	0.291543	0.234448	0.320787	0.251041	0.214172	0.330567
1	0.323434	0.378356	0.283019	0.319069	0.269178	0.377347	0.28754	0.254992	0.357216	0.247209	0.262368	0.254105	0.29873	0.241298	0.559223	0.291592	0.23126	0.225041	0.145293	0.158636	0.244999	0.286166	0.275209	0.296773	0.232304	0.16082	0.262423	0.444046	0.301205	0.238674	0.332772	0.257287	0.220742	0.344667
2	0.329804	0.387107	0.290992	0.325502	0.275905	0.389369	0.291517	0.260851	0.365071	0.253714	0.269885	0.258822	0.307019	0.248432	0.569696	0.30064	0.236757	0.230369	0.153023	0.16376	0.252269	0.296566	0.2835	0.30709	0.237414	0.168122	0.271046	0.471333	0.308463	0.244172	0.343408	0.263161	0.225461	0.355364
3	0.339875	0.39968	0.300571	0.337298	0.283496	0.400298	0.301584	0.265299	0.375579	0.262488	0.277062	0.269305	0.319648	0.255454	0.580861	0.31237	0.244336	0.236728	0.157565	0.169479	0.260353	0.308759	0.293799	0.315565	0.248373	0.172669	0.279477	0.48925	0.320663	0.252355	0.353119	0.271957	0.235576	0.367561
4	0.348524	0.408761	0.308383	0.348174	0.289838	0.417605	0.307809	0.272356	0.383421	0.271005	0.288751	0.278993	0.32898	0.263106	0.605821	0.322087	0.251279	0.244328	0.161029	0.175622	0.269412	0.318853	0.302664	0.32739	0.255701	0.176378	0.28871	0.509003	0.329079	0.260018	0.360806	0.281418	0.242525	0.378286
5	0.361907	0.418372	0.313452	0.3591	0.298872	0.422361	0.319894	0.279909	0.393331	0.277902	0.29408	0.290716	0.337228	0.266583	0.60974	0.331342	0.2598	0.24939	0.17273	0.183015	0.277285	0.324868	0.311339	0.337532	0.26335	0.18065	0.293434	0.512795	0.340489	0.266292	0.369563	0.289122	0.250826	0.389719
6	0.363136	0.42332	0.31796	0.361553	0.301869	0.427831	0.323232	0.281625	0.395436	0.283055	0.296737	0.290523	0.340954	0.268523	0.616813	0.331236	0.263529	0.254421	0.169979	0.186299	0.280919	0.328915	0.314918	0.336692	0.265707	0.181228	0.2955	0.504998	0.343277	0.271845	0.373372	0.294104	0.256111	0.393672
7	0.363533	0.423398	0.318357	0.36198	0.305184	0.433264	0.325464	0.282788	0.398458	0.285711	0.296773	0.291616	0.343562	0.269096	0.617275	0.33748	0.265612	0.255875	0.174331	0.18818	0.283555	0.329679	0.319646	0.341635	0.266495	0.187948	0.296258	0.514201	0.349518	0.270918	0.372431	0.296993	0.25756	0.396599
8	0.371463	0.431058	0.324206	0.372978	0.313323	0.445551	0.337382	0.290636	0.407429	0.29489	0.302195	0.297401	0.350437	0.271122	0.62444	0.346176	0.274115	0.260788	0.176501	0.194512	0.289537	0.335707	0.327054	0.350852	0.272939	0.184553	0.300842	0.51568	0.358732	0.280229	0.38087	0.306065	0.261963	0.406581
9	0.376064	0.442279	0.329251	0.378117	0.317574	0.457847	0.337052	0.294868	0.410511	0.301013	0.304756	0.303745	0.355041	0.273914	0.643482	0.351368	0.278601	0.265493	0.175813	0.199964	0.293404	0.34074	0.33256	0.350959	0.27984	0.189264	0.304266	0.541692	0.36269	0.287214	0.386175	0.311391	0.265339	0.412269
10	0.377848	0.440282	0.328375	0.378137	0.317115	0.456351	0.339984	0.293362	0.412945	0.299768	0.304266	0.302625	0.350573	0.275158	0.638915	0.348996	0.27969	0.265415	0.175932	0.20017	0.292841	0.338284	0.332286	0.353473	0.279532	0.187991	0.303152	0.535075	0.361989	0.287962	0.384063	0.310881	0.266991	0.411337
11	0.379011	0.433932	0.328623	0.378313	0.318125	0.458604	0.341949	0.293671	0.412644	0.299665	0.303353	0.302471	0.352211	0.275507	0.637903	0.349343	0.280264	0.26665	0.175765	0.199931	0.293937	0.336939	0.331798	0.351481	0.279801	0.185222	0.303106	0.537918	0.362432	0.286374	0.386134	0.310692	0.266122	0.411479
12	0.38684	0.447544	0.336083	0.387361	0.325251	0.471898	0.349532	0.301739	0.421353	0.309447	0.311417	0.308264	0.361645	0.279041	0.654278	0.358238	0.286908	0.270705	0.18541	0.20615	0.300318	0.345095	0.340361	0.362502	0.28528	0.189271	0.310951	0.543159	0.369747	0.295141	0.394563	0.31951	0.270603	0.42375
13	0.390054	0.445797	0.338026	0.389472	0.330178	0.476247	0.352264	0.305926	0.421741	0.313765	0.309559	0.311033	0.363835	0.286362	0.65927	0.362574	0.289378	0.276157	0.185025	0.207777	0.301331	0.346189	0.341721	0.366679	0.28862	0.197355	0.315159	0.546055	0.376442	0.296129	0.39849	0.322399	0.269894	0.428702
14	0.392191	0.445671	0.338497	0.387529	0.330246	0.476084	0.355757	0.303353	0.424075	0.313066	0.309934	0.318126	0.364736	0.28618	0.665674	0.360106	0.288682	0.275858	0.192212	0.205659	0.300687	0.347449	0.342569	0.365302	0.288828	0.198885	0.315527	0.557303	0.377022	0.297418	0.400446	0.322034	0.270612	0.427108
15	0.389617	0.45322	0.337636	0.3906	0.330391	0.474822	0.355267	0.305306	0.424924	0.313182	0.312917	0.311822	0.367751	0.285512	0.662726	0.360897	0.290339	0.275662	0.188975	0.208593	0.301676	0.347492	0.341478	0.36768	0.286822	0.194124	0.315256	0.55353	0.377408	0.297371	0.400959	0.322869	0.272575	0.42814
16	0.391611	0.449185	0.338488	0.392963	0.330957	0.476234	0.355182	0.305105	0.422343	0.316361	0.313646	0.312077	0.367905	0.282783	0.663346	0.359948	0.290263	0.277234	0.188535	0.20808	0.30315	0.347546	0.341205	0.37107	0.289638	0.193875	0.316265	0.544712	0.376554	0.299614	0.398274	0.32325	0.270422	0.427765
17	0.398665	0.456291	0.339528	0.394824	0.333241	0.483776	0.359536	0.308531	0.428393	0.319947	0.314297	0.31617	0.36784	0.282968	0.676084	0.357512	0.294658	0.280718	0.190051	0.207058	0.304408	0.350737	0.346205	0.37335	0.292778	0.196751	0.319356	0.556205	0.378008	0.297844	0.402024	0.325324	0.272946	0.431787
18	0.40122	0.446467	0.343382	0.399914	0.334718	0.486908	0.358869	0.30971	0.427761	0.320729	0.314171	0.313353	0.374505	0.282841	0.673232	0.361819	0.297272	0.283595	0.189534	0.211315	0.306219	0.351116	0.346933	0.377174	0.292778	0.194357	0.321956	0.5515	0.380993	0.301047	0.40599	0.328709	0.2753	0.432965
19	0.405429	0.460939	0.34564	0.394962	0.336665	0.490277	0.363715	0.309604	0.433102	0.319138	0.31341	0.321826	0.375348	0.2894	0.674224	0.362074	0.296742	0.285144	0.193434	0.210456	0.304989	0.349592	0.350108	0.374301	0.291935	0.200074	0.324273	0.56077	0.384147	0.301129	0.410938	0.32885	0.277727	0.433628
20	0.403193	0.465243	0.344115	0.399788	0.337205	0.487079	0.366494	0.310518	0.435178	0.321738	0.314699	0.316188	0.373285	0.289066	0.686991	0.366012	0.29937	0.285624	0.191088	0.213201	0.306127	0.351719	0.349098	0.374837	0.294186	0.198769	0.325503	0.570325	0.384429	0.301944	0.408982	0.328635	0.277477	0.438029
21	0.40438	0.458601	0.345254	0.404235	0.338256	0.487681	0.363658	0.310636	0.432666	0.325289	0.314163	0.322479	0.377568	0.288452	0.679542	0.367869	0.300303	0.285608	0.190717	0.21025	0.307567	0.351384	0.34982	0.381416	0.29566	0.201851	0.326383	0.558223	0.386833	0.306878	0.410439	0.329929	0.277857	0.439333
22	0.405344	0.462728	0.348639	0.400609	0.339873	0.490298	0.363793	0.308954	0.43323	0.322441	0.314211	0.321444	0.376236	0.290292	0.69405	0.362373	0.300519	0.28619	0.193638	0.212922	0.306169	0.353252	0.352827	0.377628	0.295308	0.203679	0.327264	0.571479	0.388878	0.302348	0.415834	0.331002	0.283204	0.439638
23	0.406577	0.470516	0.349518	0.403743	0.339463	0.493815	0.369262	0.31245	0.443468	0.325092	0.316096	0.327202	0.3737	0.294719	0.6892	0.365508	0.300455	0.287571	0.18993	0.214907	0.310994	0.354376	0.354272	0.381523	0.299428	0.203817	0.324512	0.583583	0.388165	0.306257	0.412897	0.334986	0.279276	0.443272
24	0.402915	0.457609	0.347508	0.399838	0.337868	0.489913	0.365204	0.314857	0.441022	0.322617	0.316397	0.320949	0.374453	0.284879	0.684851	0.36449	0.299497	0.284468	0.187725	0.211776	0.308621	0.351599	0.35203	0.377485	0.297699	0.200144	0.322318	0.573079	0.385379	0.305431	0.409774	0.330544	0.281102	0.439598
