# Supplementary material for: Multifaceted atlases of the human brain in its infancy
Source: Nat Methods. 2022 Dec 30;20(1):55–64. doi: 10.1038/s41592-022-01703-z (PMC9834057; doi:10.1038/s41592-022-01703-z)
Supplement: Supplementary file 6 — Source data for Supplementary Fig. 10. [file 41592_2022_1703_MOESM6_ESM.xlsx]

## Sheet: Suppl_Fig10_MeanCurvature
AGE	'caudalmiddlefrontal'	'entorhinal'	'postcentral'	'parstriangularis'	'supramarginal'	'insula'	bankssts'	'lateralorbitofrontal'	'parsorbitalis'	'middletemporal'	'pericalcarine'	'parahippocampal'	'paracentral'	'medialorbitofrontal'	'frontalpole'	'cuneus'	'inferiortemporal'	'rostralmiddlefrontal'	'rostralanteriorcingulate'	'isthmuscingulate'	'lateraloccipital'	'lingual'	'superiorparietal'	'parsopercularis'	'fusiform'	'caudalanteriorcingulate'	'superiorfrontal'	'temporalpole'	'precuneus'	'transversetemporal'	'precentral'	'inferiorparietal'	'posteriorcingulate'	'superiortemporal'
0.5	0.235238	0.283036	0.202746	0.191674	0.229394	0.12777	0.160376	0.207445	0.251547	0.236836	0.22016	0.19722	0.169894	0.222313	0.267584	0.243192	0.220899	0.244735	0.137075	0.189524	0.257013	0.24543	0.238522	0.210173	0.24372	0.198502	0.209409	0.285368	0.202676	0.246483	0.200547	0.236984	0.21694	0.158857
1	0.223514	0.261435	0.191998	0.190206	0.217796	0.120089	0.150646	0.197138	0.241932	0.225235	0.209821	0.187787	0.163336	0.212718	0.259162	0.231054	0.210778	0.234434	0.13246	0.183616	0.245816	0.232482	0.228875	0.197784	0.234276	0.18874	0.199135	0.268955	0.195887	0.238379	0.190941	0.227561	0.210539	0.152131
2	0.217054	0.251499	0.185682	0.188203	0.210299	0.115453	0.146472	0.191466	0.238177	0.220737	0.203625	0.180259	0.158733	0.208642	0.248765	0.223774	0.205598	0.228473	0.127693	0.178997	0.23779	0.224901	0.221924	0.191373	0.227107	0.185729	0.193448	0.262997	0.191125	0.231667	0.185053	0.222183	0.206014	0.148756
3	0.211382	0.24073	0.179791	0.185002	0.204713	0.112795	0.141199	0.185016	0.232719	0.214223	0.197195	0.175412	0.154035	0.205032	0.251104	0.217246	0.199578	0.223486	0.121653	0.174695	0.230353	0.216973	0.214874	0.184276	0.21857	0.185223	0.188887	0.259119	0.185778	0.22122	0.179314	0.213189	0.199185	0.144603
4	0.205389	0.235194	0.175301	0.179224	0.200229	0.11058	0.137474	0.179929	0.227155	0.208878	0.191208	0.169729	0.150999	0.199659	0.248314	0.209961	0.195563	0.218386	0.11901	0.16952	0.222903	0.210323	0.210374	0.180069	0.21351	0.182658	0.185553	0.251396	0.18204	0.214193	0.175268	0.208917	0.195041	0.140661
5	0.199721	0.225608	0.17112	0.175982	0.193218	0.10746	0.133808	0.176253	0.220232	0.202203	0.186946	0.164852	0.148264	0.195964	0.237225	0.205131	0.189173	0.211414	0.122569	0.163299	0.217361	0.204679	0.203718	0.174286	0.204997	0.179639	0.180327	0.246523	0.175121	0.206179	0.170766	0.201815	0.188455	0.136604
6	0.197138	0.227943	0.168638	0.173777	0.190893	0.106283	0.130756	0.174514	0.21794	0.198784	0.183928	0.163156	0.146226	0.192889	0.232528	0.202056	0.186667	0.208975	0.118452	0.159279	0.214538	0.201711	0.201424	0.173609	0.202395	0.176059	0.178086	0.237525	0.172744	0.203553	0.168939	0.199105	0.185148	0.134814
7	0.196131	0.227579	0.167512	0.173518	0.188693	0.106987	0.130541	0.174085	0.216628	0.196652	0.184111	0.167077	0.144976	0.191788	0.229611	0.201097	0.184834	0.207526	0.11816	0.158086	0.212335	0.200108	0.198345	0.171214	0.201193	0.173395	0.177518	0.236586	0.171279	0.20255	0.168974	0.196127	0.183586	0.133864
8	0.190307	0.220629	0.164972	0.169197	0.18355	0.103517	0.128016	0.170225	0.212346	0.19191	0.180658	0.158809	0.142214	0.186613	0.221743	0.198341	0.180303	0.202732	0.116512	0.155504	0.207876	0.19492	0.19279	0.1677	0.197776	0.17371	0.173191	0.226879	0.168156	0.198726	0.165735	0.190595	0.180496	0.131486
9	0.187757	0.220742	0.163109	0.168503	0.181966	0.101336	0.126841	0.168612	0.209953	0.189961	0.179369	0.158057	0.140621	0.183429	0.222003	0.198382	0.177954	0.200526	0.113385	0.15345	0.206545	0.192889	0.190816	0.164892	0.193411	0.172668	0.171216	0.23266	0.166458	0.200831	0.164816	0.188649	0.177866	0.130051
10	0.186969	0.217446	0.16331	0.168236	0.181278	0.102273	0.125812	0.167761	0.211774	0.189329	0.177384	0.15627	0.139992	0.183392	0.226293	0.198742	0.177034	0.200308	0.113813	0.154045	0.205802	0.192652	0.190897	0.165162	0.194229	0.172106	0.170606	0.228979	0.165936	0.198581	0.164283	0.187854	0.177924	0.129529
11	0.187242	0.208483	0.163278	0.165781	0.181387	0.101836	0.125933	0.168844	0.211918	0.189115	0.17933	0.156339	0.139753	0.183741	0.226591	0.196932	0.177189	0.200151	0.113577	0.153598	0.206536	0.191992	0.190063	0.163824	0.196041	0.172282	0.170174	0.228576	0.166323	0.198752	0.164126	0.187667	0.179106	0.129899
12	0.183709	0.210309	0.159996	0.163455	0.17791	0.0990503	0.123233	0.165922	0.206762	0.185184	0.176267	0.155355	0.137095	0.177419	0.220743	0.193344	0.173706	0.196647	0.113922	0.152015	0.202865	0.188691	0.186927	0.160847	0.190968	0.170392	0.166969	0.222559	0.162688	0.194181	0.161241	0.183753	0.176361	0.127079
13	0.180373	0.210406	0.157879	0.161724	0.174449	0.0977883	0.120916	0.164381	0.200008	0.183178	0.174082	0.155049	0.137466	0.174757	0.21482	0.1931	0.170758	0.193566	0.111136	0.150544	0.201412	0.187482	0.18431	0.158682	0.187008	0.167698	0.164063	0.220729	0.160924	0.188989	0.15883	0.181392	0.17376	0.125694
14	0.180961	0.212226	0.157517	0.162668	0.175255	0.0974844	0.121493	0.163353	0.20077	0.182219	0.173617	0.156861	0.136087	0.17469	0.217943	0.194164	0.170733	0.193045	0.111899	0.148237	0.200958	0.187485	0.183907	0.157263	0.186257	0.166223	0.163567	0.223856	0.160495	0.191161	0.158787	0.179925	0.172567	0.125293
15	0.180226	0.210535	0.157506	0.160791	0.174097	0.0970762	0.121926	0.163309	0.200996	0.18126	0.174529	0.155948	0.135344	0.174261	0.215385	0.193905	0.171303	0.193309	0.109405	0.147563	0.200948	0.186141	0.183526	0.157763	0.186955	0.165587	0.163022	0.223663	0.160189	0.189929	0.158762	0.179676	0.171377	0.124963
16	0.179346	0.203001	0.157951	0.160824	0.173845	0.0976045	0.122703	0.162774	0.201157	0.179936	0.174666	0.154401	0.134831	0.174127	0.215207	0.192199	0.170801	0.192588	0.10926	0.147158	0.200549	0.186383	0.183576	0.158124	0.188009	0.163005	0.162899	0.214844	0.160033	0.190061	0.158379	0.180691	0.170605	0.124769
17	0.17765	0.196201	0.156633	0.162853	0.172406	0.0965892	0.12207	0.161713	0.200587	0.177883	0.175237	0.152205	0.135588	0.170734	0.215851	0.190993	0.169425	0.189542	0.110558	0.144244	0.198879	0.185933	0.182958	0.156274	0.18593	0.162655	0.161517	0.212011	0.158984	0.187788	0.157292	0.179413	0.16903	0.123909
18	0.174586	0.190144	0.155187	0.159095	0.171095	0.0963197	0.119924	0.162111	0.197898	0.178458	0.17504	0.151348	0.133733	0.170733	0.212507	0.189796	0.168852	0.189192	0.10817	0.144292	0.199469	0.184633	0.181149	0.156353	0.1854	0.162329	0.159573	0.211284	0.157349	0.185731	0.155663	0.178342	0.167828	0.123412
19	0.172641	0.204681	0.154941	0.158434	0.170561	0.097675	0.12225	0.161402	0.197185	0.178303	0.174221	0.153556	0.131092	0.173323	0.21014	0.19058	0.167845	0.188488	0.108481	0.143684	0.19975	0.18483	0.180206	0.153776	0.183003	0.162354	0.158054	0.213839	0.15673	0.188259	0.155172	0.177622	0.167972	0.123158
20	0.173588	0.206874	0.155803	0.157901	0.170793	0.0965065	0.119404	0.160442	0.197331	0.176283	0.173785	0.153516	0.133247	0.170556	0.21808	0.192896	0.166663	0.187499	0.110473	0.145025	0.198173	0.184327	0.18025	0.151835	0.182028	0.160742	0.15766	0.21456	0.157595	0.186061	0.155733	0.176887	0.169001	0.122772
21	0.174053	0.197544	0.154951	0.157723	0.170203	0.09596	0.120585	0.160235	0.197229	0.176103	0.173937	0.152031	0.132728	0.171296	0.211082	0.190882	0.166651	0.187526	0.109869	0.144119	0.198401	0.184156	0.17936	0.152941	0.182754	0.160925	0.157473	0.213133	0.156404	0.18539	0.15406	0.176065	0.167458	0.122088
22	0.173239	0.206098	0.153492	0.156845	0.169674	0.0957339	0.119687	0.16088	0.196901	0.175486	0.17495	0.155423	0.131053	0.172269	0.220248	0.189132	0.166958	0.18713	0.110181	0.143359	0.197839	0.18454	0.179667	0.152816	0.181839	0.160424	0.157803	0.217765	0.156532	0.185702	0.154096	0.176146	0.164633	0.122111
23	0.171818	0.204907	0.153356	0.156081	0.169169	0.0955174	0.118319	0.158831	0.194929	0.175113	0.172551	0.152443	0.130964	0.171465	0.210404	0.187583	0.164904	0.186046	0.109736	0.141101	0.195442	0.181994	0.177875	0.151819	0.179127	0.160716	0.156889	0.212908	0.155654	0.183591	0.153187	0.17456	0.165185	0.12124
24	0.174209	0.202457	0.154522	0.156436	0.170446	0.0959547	0.118879	0.159623	0.198496	0.176793	0.172688	0.153281	0.131501	0.171057	0.213051	0.188675	0.166673	0.186963	0.11093	0.142757	0.196738	0.183922	0.179454	0.153944	0.182253	0.161806	0.158192	0.21338	0.156377	0.186426	0.154804	0.175322	0.166663	0.12248
