# Supplementary material for: Multifaceted atlases of the human brain in its infancy
Source: Nat Methods. 2022 Dec 30;20(1):55–64. doi: 10.1038/s41592-022-01703-z (PMC9834057; doi:10.1038/s41592-022-01703-z)
Supplement: Supplementary file 7 — Source data for supplementary Fig. 12. [file 41592_2022_1703_MOESM7_ESM.xlsx]

## Sheet: Suppl_Fig12_AverageConvexity_LI
AGE	'caudalmiddlefrontal'	'entorhinal'	'postcentral'	'parstriangularis'	'supramarginal'	'insula'	bankssts'	'lateralorbitofrontal'	'parsorbitalis'	'middletemporal'	'pericalcarine'	'parahippocampal'	'paracentral'	'medialorbitofrontal'	'frontalpole'	'cuneus'	'inferiortemporal'	'rostralmiddlefrontal'	'rostralanteriorcingulate'	'isthmuscingulate'	'lateraloccipital'	'lingual'	'superiorparietal'	'parsopercularis'	'fusiform'	'caudalanteriorcingulate'	'superiorfrontal'	'temporalpole'	'precuneus'	'transversetemporal'	'precentral'	'inferiorparietal'	'posteriorcingulate'	'superiortemporal'
0.5	-0.027345	-0.0527041	-0.025316	0.0291149	-0.066006	-0.0033124	0.0591809	0.0101183	0.0928907	-0.0322234	0.00255106	0.00563945	0.036538	0.0607085	0.0490214	0.0144423	0.011193	0.0386814	0.109068	0.163247	0.0774922	-0.0683186	-0.0230438	-0.0210462	0.0111715	0.144261	-0.0367498	0.0196463	-0.0287379	0.0231723	-0.00463646	0.0135016	0.0571657	-0.00897156
1	-0.0395837	-0.0754295	-0.0270638	0.0192661	-0.0788727	-0.00800352	0.0609617	0.0205437	0.0974667	-0.0359458	-0.010499	-0.0108613	0.0313259	0.0582691	0.0440521	0.00770084	0.00319849	0.038951	0.111805	0.123593	0.0643747	-0.0733625	-0.0223986	-0.0234589	0.00423604	0.160267	-0.0502354	0.00893887	-0.0291491	0.0192905	-0.00752606	0.010447	0.0623153	-0.0149972
2	-0.0413116	-0.0824254	-0.0235562	0.0157528	-0.081085	-0.0141768	0.0499984	0.0239239	0.100111	-0.0369322	-0.0119025	-0.0204663	0.0339259	0.0533738	0.042396	0.0109811	-0.00156132	0.0383672	0.101553	0.120369	0.0661011	-0.0745933	-0.0215921	-0.0190101	0.00533614	0.157508	-0.0488878	-0.00945862	-0.0270406	0.0265712	-0.00774493	0.0124411	0.0690437	-0.0139924
3	-0.0414775	-0.065417	-0.0253884	0.00874384	-0.0793069	-0.00809734	0.0475585	0.0238576	0.0928886	-0.037097	-0.0180991	-0.0241878	0.0317117	0.0595634	0.0410913	0.00934793	0.00236895	0.0327454	0.0898892	0.11827	0.0641177	-0.0717046	-0.0230266	-0.00996611	0.00221127	0.157362	-0.0484798	0.00441688	-0.0269269	0.0256062	-0.00880933	0.0104706	0.0758558	-0.0187889
4	-0.0402697	-0.0455889	-0.0254172	0.0211513	-0.0737773	-0.00480896	0.0435371	0.0245776	0.107106	-0.0348505	-0.0062666	-0.00188319	0.0382909	0.0647799	0.0452484	0.0175169	0.00108054	0.0359063	0.0584477	0.130238	0.0720038	-0.0692221	-0.0143663	-0.00801537	0.00839526	0.14099	-0.0415308	-0.00524494	-0.0280431	0.0291561	-0.0061561	0.0174583	0.0773526	-0.0162143
5	-0.0416122	-0.0376974	-0.0312385	0.00712259	-0.0801318	-0.0128355	0.0369628	0.0234499	0.0985782	-0.0373098	-0.0115315	-0.0197355	0.0384811	0.0561635	0.0420323	0.0150698	-0.0049578	0.0350111	0.0892139	0.117289	0.0634869	-0.0706122	-0.0271864	-0.028985	0.00472217	0.138711	-0.0507407	-0.0213604	-0.0309422	0.0341335	-0.00658861	0.00809127	0.0684446	-0.0169476
6	-0.0445303	-0.0466662	-0.0297576	0.0177261	-0.0758945	-0.0153724	0.0479472	0.0237055	0.0994255	-0.0427413	-0.0112499	-0.00125337	0.0319001	0.0614699	0.042396	0.00696642	-0.00545946	0.0298438	0.0845411	0.131846	0.0676138	-0.073688	-0.0232021	-0.0191671	0.00204525	0.145737	-0.0489622	-0.00430714	-0.0312145	0.0255518	-0.00694485	0.0106165	0.069475	-0.015201
7	-0.0383569	-0.0556342	-0.0294136	0.00879046	-0.0841267	-0.0118367	0.0449621	0.027955	0.0979344	-0.0395552	-0.011479	-0.0138018	0.0326178	0.0635053	0.0452946	0.0145516	0.00430912	0.0302029	0.0891958	0.122695	0.0669535	-0.0728937	-0.0236471	-0.0163996	0.000552591	0.137948	-0.0472207	-0.00245874	-0.0302521	0.0242452	-0.00549744	0.00988567	0.0649321	-0.0163947
8	-0.0422868	-0.0534044	-0.031577	0.00601572	-0.0791017	-0.0141665	0.0467991	0.0314847	0.107273	-0.0402895	-0.0109568	-0.013064	0.0254265	0.058013	0.0424619	0.0133361	0.00272449	0.0353996	0.0652865	0.127094	0.0664191	-0.0730131	-0.0266636	-0.0162138	-0.0019048	0.157886	-0.0479208	-0.0259207	-0.0274631	0.0246681	-0.00548428	0.0119262	0.0741622	-0.0122674
9	-0.0382708	-0.0541987	-0.0253519	0.00473935	-0.0745255	-0.000109176	0.04462	0.023658	0.11066	-0.0353522	-0.00838027	-0.00749615	0.0376309	0.0537149	0.0537557	0.0121634	0.0127414	0.0331408	0.0467547	0.133973	0.0715184	-0.0702826	-0.0177508	-0.00681197	0.00530753	0.154766	-0.0392881	-0.000109494	-0.0264787	0.0388282	-0.00390004	0.0196878	0.0739288	-0.0112121
10	-0.0367394	-0.0536752	-0.0301062	0.00788551	-0.0784788	-0.0117391	0.0489189	0.0236375	0.112232	-0.039259	-0.00614835	-0.00940327	0.033423	0.0497914	0.0376343	0.0178591	0.00774247	0.0327864	0.053043	0.124764	0.0669237	-0.0679488	-0.0261189	-0.0142446	7.31e-05	0.143412	-0.0481516	-0.00130008	-0.0281705	0.0373026	-0.00593553	0.0127949	0.0660001	-0.0172
11	-0.0389311	-0.0492009	-0.0283757	0.0207785	-0.0788812	-0.0107921	0.0479306	0.025466	0.0969337	-0.0393045	-0.0146688	-0.00442845	0.0330942	0.0648945	0.0358671	0.0165634	0.0122802	0.0312302	0.0591004	0.129335	0.065443	-0.0692098	-0.0235372	-0.0172149	6.13e-05	0.136755	-0.0476025	-0.0213567	-0.0242442	0.0280233	-0.0053026	0.0120463	0.0770821	-0.0167753
12	-0.0445857	-0.0442128	-0.0275002	0.0152527	-0.0735347	0.00781783	0.0460269	0.0269609	0.102794	-0.0338105	-0.0123359	-0.00792252	0.0387099	0.0515888	0.0494742	0.0227945	0.0112429	0.039721	0.061692	0.129835	0.0716263	-0.0693408	-0.0193892	-0.00868891	0.00538936	0.160365	-0.0409914	0.00118525	-0.0311804	0.0429669	-0.00178023	0.0188598	0.0778782	-0.0136644
13	-0.0471969	-0.035123	-0.0321791	0.00452596	-0.0804251	-0.00325525	0.0346379	0.0253453	0.110958	-0.0439013	-0.0116296	-0.0266551	0.031233	0.0575404	0.0349746	0.022501	0.00251555	0.0310967	0.0689477	0.121627	0.0709224	-0.0708757	-0.0250254	-0.0160562	0.00265718	0.154599	-0.0459282	0.00244091	-0.0291047	0.0377527	-0.00295568	0.0104414	0.0733187	-0.0143049
14	-0.0435379	-0.0394916	-0.0314271	0.00329521	-0.0803417	-0.00665685	0.036861	0.022189	0.108789	-0.0366986	-0.0188598	-0.0126655	0.0274022	0.0732354	0.0393574	0.0105111	0.00382074	0.030824	0.0655304	0.126068	0.0701383	-0.073501	-0.0233016	-0.0125359	0.00517392	0.144376	-0.0448431	0.008869	-0.025582	0.0382326	-0.00360832	0.00960255	0.0728762	-0.017668
15	-0.0496602	-0.0549262	-0.0290838	0.00989402	-0.0837222	-0.00377492	0.037333	0.0265328	0.110694	-0.0414558	-0.0152389	-0.00347323	0.0342731	0.067156	0.043463	0.0143247	0.00935547	0.0369846	0.0682694	0.119662	0.0683301	-0.0739677	-0.0243845	-0.0166209	0.00186086	0.155798	-0.0461892	0.00954272	-0.0257714	0.0320752	-0.00753405	0.0151257	0.0730064	-0.0159345
16	-0.0448717	-0.044608	-0.0293922	-0.0035918	-0.0858269	-0.00141462	0.042103	0.0310195	0.117333	-0.0405607	-0.0185437	-0.0149065	0.0268102	0.065332	0.0472939	0.0146701	0.00798191	0.0321105	0.0401849	0.130481	0.0673332	-0.0722813	-0.0224404	-0.0259401	0.00599446	0.151643	-0.0453261	0.0133622	-0.025481	0.0212208	-0.00152301	0.0131588	0.0892967	-0.0137638
17	-0.045232	-0.0537162	-0.0306233	0.00434317	-0.0796136	-0.00596849	0.0435791	0.0247891	0.117843	-0.0370588	-0.010307	-0.0165484	0.0380322	0.0556799	0.0476858	0.0144252	0.00834962	0.0304692	0.0526244	0.126873	0.0721371	-0.0726513	-0.0245484	-0.0222689	0.00271201	0.149538	-0.0444293	0.0192057	-0.0236631	0.0437744	-0.00329486	0.0127834	0.0806162	-0.013212
18	-0.0395897	-0.0420809	-0.0267021	-0.000465906	-0.0830408	-0.00151662	0.0408914	0.0321238	0.111162	-0.0437372	-0.0157623	-0.0258082	0.0310011	0.0534968	0.0526774	0.0202396	0.00699333	0.0254225	0.0268728	0.13399	0.0681336	-0.0718581	-0.0169025	-0.0322082	0.00208664	0.168083	-0.0483232	0.0313307	-0.0287426	0.0337577	-0.00350252	0.0108939	0.0871438	-0.010761
19	-0.0460931	-0.0320718	-0.0291841	-0.00363782	-0.0858907	-0.00885736	0.044732	0.0277226	0.10794	-0.0436104	-0.0175347	-0.00840044	0.0206562	0.0540235	0.0528405	0.00760951	0.010246	0.0245233	0.0670796	0.122191	0.067194	-0.0759264	-0.0201283	-0.0190256	0.00333334	0.155189	-0.0478661	0.0266827	-0.0277577	0.0493419	-0.00535505	0.0111508	0.0783794	-0.0110463
20	-0.0494336	-0.0455286	-0.0352918	0.010006	-0.0854106	-0.00467819	0.0401654	0.0323113	0.110397	-0.0383589	-0.0111313	-0.00109581	0.0357784	0.0633277	0.0400694	0.0206509	0.0137855	0.0276164	0.0397448	0.119858	0.0642266	-0.0738983	-0.0206313	-0.0057063	-0.00224659	0.137573	-0.0473519	-0.00415817	-0.0323342	0.0387882	-0.00738194	0.0144842	0.0655296	-0.0121753
21	-0.0518966	-0.0343671	-0.0341552	0.0176968	-0.0846474	-0.00318675	0.0345505	0.0285593	0.105126	-0.0422817	-0.0141901	-0.0114278	0.0311573	0.0531135	0.0465536	0.00994538	0.00487734	0.0317998	0.034991	0.105467	0.0664447	-0.0795545	-0.0203353	-0.0178579	0.00374371	0.155496	-0.0467871	0.00181412	-0.0291582	0.0219042	-0.00669534	0.0102295	0.0782289	-0.0121153
22	-0.0467011	-0.0216801	-0.0331937	0.00825552	-0.086643	-0.00874939	0.0353462	0.0224237	0.09489	-0.0428553	-0.0124755	-0.0177202	0.0229385	0.0567163	0.0426538	0.00714665	0.00670488	0.0259347	0.0559444	0.110596	0.0662819	-0.0801519	-0.0229834	-0.0129506	-0.00182825	0.161301	-0.04773	-0.0235746	-0.0326237	0.0228133	-0.00620521	0.0148916	0.0723566	-0.0156839
23	-0.0416021	-0.0355712	-0.0287959	-0.00109699	-0.079803	-0.00268593	0.0403042	0.0252307	0.105754	-0.0410213	-0.0157865	-0.00395726	0.0204312	0.0570169	0.0501046	0.0177819	0.00810878	0.032547	0.0781817	0.114398	0.0708648	-0.0725078	-0.0235277	-0.0135135	0.00641754	0.169012	-0.0482161	0.0120312	-0.0276643	0.0503489	-0.0035597	0.0108944	0.0752921	-0.0154461
24	-0.0413634	-0.0442519	-0.029565	0.00933412	-0.0844146	-0.00508282	0.0414646	0.0244881	0.1087	-0.0400889	-0.016121	-0.00698837	0.0367764	0.0522551	0.0432495	0.0118929	0.0133456	0.0334894	0.0635377	0.133124	0.0695479	-0.0757307	-0.0248092	-0.0114739	0.00217511	0.145686	-0.0464951	0.00408627	-0.0293681	0.0391492	-0.00507805	0.0161252	0.0730108	-0.0134387

## Sheet: Suppl_Fig12_StatisticalTest
ROI	'caudalmiddlefrontal'	'entorhinal'	'postcentral'	'parstriangularis'	'supramarginal'	'insula'	bankssts'	'lateralorbitofrontal'	'parsorbitalis'	'middletemporal'	'pericalcarine'	'parahippocampal'	'paracentral'	'medialorbitofrontal'	'frontalpole'	'cuneus'	'inferiortemporal'	'rostralmiddlefrontal'	'rostralanteriorcingulate'	'isthmuscingulate'	'lateraloccipital'	'lingual'	'superiorparietal'	'parsopercularis'	'fusiform'	'caudalanteriorcingulate'	'superiorfrontal'	'temporalpole'	'precuneus'	'transversetemporal'	'precentral'	'inferiorparietal'	'posteriorcingulate'	'superiortemporal'
tscore	-42.468	-18.088	-49.3625	5.82618	-83.4183	-6.11183	32.7059	28.1958	72.7244	-59.7757	-13.2177	-6.69835	29.5341	51.1272	43.8322	14.9688	5.71975	39.0342	14.9598	58.6177	104.512	-119.037	-36.9284	-12.4428	4.99094	80.5124	-68.4472	0.596804	-59.8213	18.0051	-13.8403	21.4891	51.061	-29.0996
df	24	24	24	24	24	24	24	24	24	24	24	24	24	24	24	24	24	24	24	24	24	24	24	24	24	24	24	24	24	24	24	24	24	24
p	4.26701e-24	1.72864e-15	1.20005e-25	5.23222e-06	4.38858e-31	2.58979e-06	2.03055e-21	6.55191e-20	1.16638e-29	1.25807e-27	1.64801e-12	6.28265e-07	2.21854e-20	5.20479e-26	2.01648e-24	1.13608e-13	6.81315e-06	3.13946e-23	1.15094e-13	2.00574e-27	1.98988e-33	8.81113e-35	1.16347e-22	5.88195e-12	4.25341e-05	1.02477e-30	4.96255e-29	0.556227	1.23542e-27	1.91612e-15	6.17605e-13	3.48877e-17	5.36772e-26	3.13688e-20
h	1	1	1	1	1	1	1	1	1	1	1	1	1	1	1	1	1	1	1	1	1	1	1	1	1	1	1	0	1	1	1	1	1	1
ci_lower	-0.0445646	-0.0534623	-0.0304065	0.00622244	-0.0821229	-0.00873564	0.0411249	0.0234323	0.102054	-0.0404004	-0.014269	-0.014573	0.0297476	0.0562241	0.0423722	0.0121039	0.00391136	0.0308689	0.0579806	0.121057	0.0668779	-0.073944	-0.0236917	-0.0193712	0.00186912	0.14749	-0.0476445	-0.00435634	-0.0292596	0.0286391	-0.00611334	0.0114986	0.0703445	-0.0153432
ci_upper	-0.0404337	-0.0425114	-0.0279659	0.0130494	-0.0781573	-0.00432515	0.0466649	0.0271336	0.108016	-0.0377036	-0.0104147	-0.00770784	0.0342176	0.0609543	0.0465597	0.0159755	0.00832765	0.0343155	0.0765393	0.129893	0.0695725	-0.0714236	-0.0211836	-0.0138592	0.00450501	0.155251	-0.0448553	0.0079006	-0.0273079	0.0360549	-0.00452668	0.013942	0.0762708	-0.0133109
