# Supplementary material for: Multifaceted atlases of the human brain in its infancy
Source: Nat Methods. 2022 Dec 30;20(1):55–64. doi: 10.1038/s41592-022-01703-z (PMC9834057; doi:10.1038/s41592-022-01703-z)
Supplement: Supplementary file 8 — Source data for supplementary Fig. 13. [file 41592_2022_1703_MOESM8_ESM.xlsx]

## Sheet: Suppl_Fig13_MeanCurvature_LI
AGE	'caudalmiddlefrontal'	'entorhinal'	'postcentral'	'parstriangularis'	'supramarginal'	'insula'	bankssts'	'parsorbitalis'	'middletemporal'	'pericalcarine'	'parahippocampal'	'paracentral'	'medialorbitofrontal'	'frontalpole'	'cuneus'	'inferiortemporal'	'rostralmiddlefrontal'	'rostralanteriorcingulate'	'isthmuscingulate'	'lateraloccipital'	'lingual'	'superiorparietal'	'parsopercularis'	'fusiform'	'caudalanteriorcingulate'	'superiorfrontal'	'temporalpole'	'precuneus'	'transversetemporal'	'precentral'	'inferiorparietal'	'posteriorcingulate'	'superiortemporal'
0.5	0.0122039	0.11176	0.0517976	0.00712271	0.0631818	0.0324268	0.102615	-0.00508092	-0.0108493	0.0406184	-0.0230655	-0.0141681	-0.00568329	-0.0231199	-0.0226834	0.0800747	0.0248364	0.00820755	0.197584	-0.0321344	0.00659097	0.0274087	-0.0210753	-0.00598476	-0.0252514	0.00350387	0.00360159	0.0209891	0.0118261	-0.0319136	0.0229585	-0.0123961	0.0622579	0.0561192
1	0.0132318	0.141237	0.0527171	0.00821726	0.0699085	0.0306024	0.101965	-0.0136051	-0.00713167	0.0495198	-0.0258813	-0.0138727	-0.0240043	-0.0198529	-0.0293015	0.0798229	0.0181612	0.00809859	0.184351	-0.0508426	0.0072008	0.0328463	-0.0196845	-0.00394498	-0.0142959	-0.0280164	-0.00139209	0.0198692	0.0121866	-0.0377014	0.0208928	-0.0138398	0.0598097	0.0553495
2	0.0100289	0.146025	0.0522403	0.0059073	0.0709522	0.0218825	0.0930714	-0.0220096	-0.0114048	0.0476779	-0.0303345	-0.0174699	-0.029852	-0.0212764	-0.0337675	0.079454	0.0210382	0.00703102	0.186234	-0.0595636	0.00455148	0.0327554	-0.0151539	-0.000930189	-0.0153924	-0.0341893	-0.000806495	0.0268316	0.0157981	-0.0333454	0.0192697	-0.0167789	0.0520108	0.0541211
3	0.00758418	0.144411	0.0482476	-0.00903916	0.0771394	0.0183409	0.0900889	-0.0164548	-0.00609026	0.0470011	-0.0336992	-0.00252538	-0.0238646	-0.0218528	-0.0346913	0.071309	0.0181019	0.00738595	0.201456	-0.0405247	0.00728876	0.0312491	-0.00998728	0.00417164	-0.0145665	-0.0296531	-0.00360557	0.016996	0.0124041	-0.0326868	0.0180141	-0.0151807	0.0477124	0.0533267
4	0.00853208	0.140799	0.0500226	-0.000480175	0.0742278	0.0258184	0.0949158	-0.0210784	0.00509649	0.0408006	-0.0290285	-0.00244965	-0.0219105	-0.0230399	-0.0548564	0.0660433	0.0203024	0.00558565	0.198818	-0.0372003	0.00994852	0.0258045	-0.00708476	0.00779532	-0.0116535	-0.0367284	-0.00182075	0.02775	0.00918503	-0.0371146	0.0194451	-0.0186791	0.0424313	0.0591518
5	0.0108298	0.153568	0.050581	0.00283336	0.0774284	0.0241734	0.0982953	-0.0178323	-0.00591224	0.0434779	-0.0247613	-0.00571028	-0.0191566	-0.0231649	-0.0410538	0.0724067	0.02668	0.00736051	0.185598	-0.0434119	0.0023555	0.0300369	-0.0084941	-0.000791943	-0.011226	-0.0371057	-0.00391023	0.00290513	0.0102224	-0.0174658	0.0215358	-0.0161079	0.0362345	0.0541731
6	0.0112004	0.124154	0.0522279	0.00529367	0.0744289	0.0151233	0.0900439	-0.022417	-0.00434865	0.039585	-0.0238146	-0.00990517	-0.0236534	-0.0260559	-0.0293818	0.0661725	0.0254573	0.0113786	0.189934	-0.0477116	0.000334385	0.0300605	-0.0104473	0.00385372	-0.0081437	-0.0369786	-0.000767614	0.0239572	0.0113856	-0.0218196	0.0196847	-0.0192075	0.0378581	0.0592794
7	0.0133518	0.11587	0.0480533	0.000954564	0.0777092	0.0150833	0.0950953	-0.0256121	0.00226928	0.0414097	-0.0260656	-0.0117937	-0.0252627	-0.0232702	-0.030768	0.0648946	0.0239579	0.00720826	0.204294	-0.0474857	0.00228432	0.0359333	-0.0111666	0.00296147	-0.00899011	-0.0522529	-0.0025694	0.0338799	0.00908202	-0.0241574	0.0196546	-0.0125726	0.0322734	0.0512509
8	0.0118578	0.121861	0.047892	-0.00430816	0.0753323	0.0191659	0.0898427	-0.0191958	0.000715549	0.046218	-0.030517	-0.0310699	-0.0221247	-0.0275149	-0.0578203	0.0667941	0.0207808	0.00577906	0.19366	-0.0539101	0.00388814	0.0338027	-0.00826545	0.00574327	-0.00410918	-0.0568184	-0.00352722	-0.0035119	0.00902639	-0.0207747	0.022252	-0.0137451	0.0315594	0.0479696
9	0.00257347	0.112414	0.0515415	-0.0065975	0.0721444	0.0233034	0.093791	-0.015963	0.0104965	0.0436067	-0.027375	-0.00700059	-0.0214506	-0.0293749	-0.0496156	0.0618128	0.0271717	0.00807222	0.19154	-0.0491764	-0.00085972	0.0339595	-0.00971814	-0.000101001	-0.0142723	-0.0489692	-0.00407292	0.00446593	0.00724961	-0.0301141	0.0198103	-0.0117288	0.0359164	0.049935
10	0.0117792	0.119857	0.0488478	-0.00496983	0.075232	0.022586	0.100077	-0.0155184	0.0127639	0.0429211	-0.0292144	-0.0193881	-0.0228355	-0.0283991	-0.0506242	0.0634947	0.0244944	0.00701171	0.204502	-0.0420411	-0.000411781	0.0312783	-0.0106283	0.00482003	-0.00565263	-0.0456035	-0.00550888	0.0145988	0.00992607	-0.0277141	0.0156605	-0.0146782	0.0317304	0.0476927
11	0.00869737	0.0837684	0.0487281	0.00210777	0.0716878	0.0302434	0.0970033	-0.0136388	-0.00492855	0.0455809	-0.0308435	-0.0342963	-0.0261139	-0.0288667	-0.0659353	0.0667161	0.0296437	0.00982808	0.209107	-0.0478821	-0.00304861	0.0318449	-0.0136107	0.00122528	0.00239957	-0.0373887	-0.00400416	-0.00572748	0.00850122	-0.0323666	0.0148525	-0.013514	0.0304043	0.0518873
12	0.00863658	0.0868312	0.0504062	-0.00590978	0.0768189	0.028495	0.0980604	-0.0197221	0.00380589	0.0404075	-0.0233754	-0.01971	-0.0221045	-0.0285522	-0.0582205	0.0626035	0.0260023	0.00756106	0.202084	-0.036718	-0.00082629	0.0337712	-0.0107969	0.0086229	-0.00752014	-0.0500749	-0.00514586	0.000394637	0.00856771	-0.0408067	0.0172185	-0.0107806	0.0296614	0.0532883
13	0.0133021	0.119629	0.0565712	0.000647953	0.0734547	0.0301217	0.102663	-0.0164028	0.000227414	0.0434433	-0.027005	-0.0332264	-0.027266	-0.0198155	-0.0617076	0.0630913	0.0271001	0.00741593	0.165254	-0.0410273	-0.00551821	0.0365503	-0.012853	0.00275331	-0.0122006	-0.0500438	-0.00488697	-0.0177097	0.00934967	-0.0259581	0.0197261	-0.0111291	0.0295769	0.0511515
14	0.0127163	0.119739	0.0545606	0.00377855	0.0753388	0.0306145	0.106256	-0.0187011	0.00813025	0.0439208	-0.0347736	-0.0258254	-0.0232265	-0.019945	-0.044401	0.060673	0.0293134	0.00747248	0.171612	-0.0521007	-0.00429389	0.0361257	-0.010486	0.00199657	-0.0151221	-0.0438141	-0.00445368	-0.00389371	0.00734947	-0.0347276	0.019375	-0.0108585	0.0297299	0.0489529
15	0.00754806	0.106325	0.0553385	-0.00206983	0.0745927	0.02664	0.0966587	-0.0206424	0.00818421	0.0455878	-0.0332638	-0.0144496	-0.0223729	-0.0207032	-0.0604878	0.0619948	0.0275876	0.00774103	0.190663	-0.0453856	-0.00240678	0.0326783	-0.0114086	0.00607073	-0.012316	-0.0551437	-0.00487745	0.00508497	0.00777571	-0.0298262	0.0163725	-0.00972278	0.0276385	0.0501707
16	0.0117575	0.0829108	0.050819	0.00338793	0.0740349	0.0239641	0.0960407	-0.0217526	0.0114067	0.0439755	-0.042133	-0.0276107	-0.0264578	-0.0219859	-0.0459611	0.0738402	0.028646	0.00692599	0.200247	-0.0413034	-0.00437381	0.0375709	-0.0111459	0.00148985	-0.00540255	-0.0476116	-0.00525191	0.0290217	0.0101669	-0.0240484	0.0183682	-0.0126022	0.0305593	0.0520924
17	0.0118973	0.0616153	0.0566855	-0.00805462	0.0753275	0.0205226	0.0935828	-0.0189079	0.0162271	0.0410572	-0.0326895	-0.0202911	-0.0286258	-0.0229348	-0.0490993	0.0593057	0.0263493	0.00764769	0.210823	-0.0478406	-0.00185672	0.0335796	-0.0101193	0.0108812	-0.00262438	-0.0485315	-0.00218335	0.013573	0.00818684	-0.0159734	0.0137477	-0.0117506	0.0336531	0.0460855
18	0.0213206	0.0544363	0.056775	0.00177189	0.0765428	0.0232979	0.0971978	-0.0256144	0.0166154	0.0449277	-0.0384646	-0.0336328	-0.026771	-0.0224453	-0.0413818	0.070151	0.0270924	0.00642509	0.189862	-0.0407056	-0.00312354	0.0363672	-0.0136382	0.00021662	-0.000286074	-0.0322272	-0.00480022	0.033769	0.0090169	-0.0240345	0.0178583	-0.0109538	0.0386887	0.0495691
19	0.0178028	0.123906	0.0542735	-0.00205238	0.0784763	0.0250623	0.0971181	-0.0233361	0.0124476	0.0487959	-0.0313945	-0.0220868	-0.0245564	-0.0175351	-0.0457233	0.0714735	0.0259895	0.00925282	0.182754	-0.0491718	-0.00332424	0.0320954	-0.0110167	-0.000908469	-0.0135963	-0.0336494	-0.00178257	0.0153424	0.0115539	-0.0259826	0.0176373	-0.0103677	0.0375871	0.0501516
20	0.0180167	0.112596	0.0579693	-0.00326503	0.0780372	0.0259625	0.0936933	-0.0120572	0.0162401	0.0453116	-0.0200109	-0.0206249	-0.02356	-0.0269515	-0.053496	0.0576911	0.0271957	0.00590632	0.171614	-0.0514303	0.000688839	0.0318703	-0.00865681	0.015036	-0.0155799	-0.0329581	-0.00308409	-0.000374028	0.00585598	-0.0310655	0.0173684	-0.0124861	0.0310857	0.0511825
21	0.00970994	0.0876247	0.0563388	0.00731223	0.0778436	0.0245289	0.0898141	-0.0153597	0.0133343	0.0451547	-0.0231658	-0.0254299	-0.0178016	-0.0217341	-0.062343	0.0580784	0.0321359	0.0105035	0.162907	-0.0512521	-0.00127614	0.0283299	-0.00853405	0.0105313	-0.00311478	-0.0348244	-0.00318644	0.0322315	0.00839066	-0.0189384	0.0191293	-0.0111689	0.0281778	0.049633
22	0.0101957	0.146243	0.058515	-0.00471036	0.0820263	0.028831	0.0883792	-0.0103509	0.0139145	0.0432934	-0.037165	-0.0183304	-0.0240808	-0.0136729	-0.0539538	0.0558908	0.0341458	0.0110743	0.16677	-0.0452284	0.00413538	0.0343127	-0.00966516	0.00803745	-0.0130484	-0.0458494	-0.00166019	-0.00230038	0.00503488	-0.0205761	0.0196845	-0.00875857	0.0304009	0.0522383
23	0.00839237	0.115607	0.0499144	0.0022696	0.0767069	0.0260697	0.0995961	-0.0218003	0.0128797	0.0461031	-0.0299839	-0.0198181	-0.0227614	-0.0103519	-0.0338571	0.0655077	0.0246567	0.00432416	0.17818	-0.0452545	-0.00358509	0.0349683	-0.0110987	0.00825585	-0.0150488	-0.0434814	-0.00175577	-0.00600564	0.0112224	-0.0358469	0.0148794	-0.0136269	0.0281242	0.0429091
24	0.00907349	0.0891314	0.049809	-0.00193764	0.0728372	0.0225733	0.0998219	-0.0188999	0.0108954	0.0456304	-0.0328885	-0.00879914	-0.0234447	-0.0171577	-0.0546752	0.0662462	0.0249408	0.00501553	0.18278	-0.0446329	-0.000640824	0.0343817	-0.0104591	0.00387136	-0.015084	-0.038873	-0.00177142	-0.0012573	0.00936145	-0.0315516	0.018284	-0.0103362	0.0327035	0.0483002

## Sheet: Suppl_Fig13_StatisticalTest
ROI	'caudalmiddlefrontal'	'entorhinal'	'postcentral'	'parstriangularis'	'supramarginal'	'insula'	bankssts'	'lateralorbitofrontal'	'parsorbitalis'	'middletemporal'	'pericalcarine'	'parahippocampal'	'paracentral'	'medialorbitofrontal'	'frontalpole'	'cuneus'	'inferiortemporal'	'rostralmiddlefrontal'	'rostralanteriorcingulate'	'isthmuscingulate'	'lateraloccipital'	'lingual'	'superiorparietal'	'parsopercularis'	'fusiform'	'caudalanteriorcingulate'	'superiorfrontal'	'temporalpole'	'precuneus'	'transversetemporal'	'precentral'	'inferiorparietal'	'posteriorcingulate'	'superiortemporal'
tscore	14.8184	21.433	78.4923	-0.0718274	103.272	26.3431	103.694	-18.8368	2.7482	83.7745	-27.7033	-9.72846	-25.6046	-23.9553	-19.2486	49.0226	33.1401	21.6941	68.3056	-37.7522	0.649858	56.2295	-17.5197	3.9083	-8.58859	-16.3807	-7.30348	3.77814	20.9929	-20.8836	40.6653	-24.1638	18.9604	68.6296
df	24	24	24	24	24	24	24	24	24	24	24	24	24	24	24	24	24	24	24	24	24	24	24	24	24	24	24	24	24	24	24	24	24	24
p	1.41e-13	3.7e-17	1.88e-30	0.943335	2.65e-33	3.19e-19	2.4e-33	6.95e-16	0.0111942	3.96e-31	9.88e-20	8.39e-10	6.17e-19	2.88e-18	4.26e-16	1.41e-25	1.49e-21	2.81e-17	5.21e-29	6.91e-23	0.521956	5.41e-27	3.53e-15	0.000664104	8.78e-09	1.57e-14	1.52e-07	0.000921209	5.95e-17	6.7e-17	1.19e-23	2.36e-18	5.99e-16	4.66e-29
h	1	1	1	0	1	1	1	1	1	1	1	1	1	1	1	1	1	1	1	1	0	1	1	1	1	1	1	1	1	1	1	1	1	1
ci_lower	0.00971721	0.102022	0.0510562	-0.00212857	0.0733604	0.0226886	0.0943121	-0.0200589	0.00124485	0.0431511	-0.0318445	-0.0222786	-0.0250243	-0.0243114	-0.0516323	0.0638169	0.0240725	0.00688468	0.183197	-0.048259	-0.00119427	0.03158	-0.0127517	0.00180599	-0.0130033	-0.0449174	-0.00375664	0.0050977	0.00860661	-0.0310533	0.0176059	-0.0140223	0.0323588	0.0498923
ci_upper	0.012862	0.123764	0.0538137	0.0019854	0.0763524	0.026546	0.0981427	-0.0160974	0.00875394	0.045331	-0.0274286	-0.0144802	-0.021291	-0.0204545	-0.0416322	0.0694265	0.02727	0.00833237	0.194613	-0.0432559	0.00229199	0.0339866	-0.0100639	0.00584782	-0.00796456	-0.0348652	-0.00210125	0.0173727	0.0104834	-0.0254675	0.0194885	-0.0118154	0.040264	0.0529862
