# Supplementary material for: Multifaceted atlases of the human brain in its infancy
Source: Nat Methods. 2022 Dec 30;20(1):55–64. doi: 10.1038/s41592-022-01703-z (PMC9834057; doi:10.1038/s41592-022-01703-z)
Supplement: Supplementary file 9 — Source data for supplementary Fig. 17. [file 41592_2022_1703_MOESM9_ESM.xlsx]

## Sheet: Suppl_Fig17a_SurfaceComparison
Age	Average Convexity			Mean Curvature
	Spherical Demons	ANTs	IBA	Spherical Demons	ANTs	IBA
0.5	0.196802	0.14208	0.229071	0.108046	0.145693	0.155513
1	0.220198	0.149334	0.237177	0.0954283	0.138592	0.148898
2	0.220373	0.155554	0.243907	0.0870777	0.134246	0.145183
3	0.245238	0.159801	0.251707	0.0878783	0.130956	0.141343
4	0.256082	0.163739	0.258219	0.0823867	0.127941	0.137906
5	0.270309	0.169232	0.266125	0.0791338	0.123274	0.134121
6	0.27891	0.171823	0.269241	0.0800893	0.121448	0.132638
7	0.284394	0.173788	0.270512	0.0807723	0.120036	0.131604
8	0.287957	0.177644	0.276588	0.075212	0.1169	0.128526
9	0.291724	0.179042	0.279914	0.0729405	0.115856	0.126991
10	0.293564	0.179532	0.280209	0.0739507	0.115708	0.126664
11	0.283402	0.179559	0.280846	0.089938	0.115529	0.12646
12	0.296869	0.18111	0.286355	0.0738812	0.113052	0.123932
13	0.285199	0.185823	0.290394	0.086338	0.111483	0.122104
14	0.291625	0.18561	0.290775	0.078197	0.111145	0.122038
15	0.292485	0.185456	0.290894	0.074785	0.110925	0.121939
16	0.289243	0.185899	0.291327	0.0705072	0.110994	0.121649
17	0.295409	0.18617	0.29379	0.0789495	0.110398	0.120668
18	0.294008	0.187274	0.295775	0.079913	0.109572	0.119993
19	0.285843	0.188063	0.296915	0.0824393	0.109213	0.11975
20	0.289668	0.188202	0.29686	0.0865555	0.108904	0.119385
21	0.262051	0.188996	0.298071	0.0826637	0.108546	0.119001
22	0.232997	0.189388	0.29918	0.0988727	0.108643	0.118943
23	0.20841	0.190409	0.299841	0.0791307	0.107309	0.118062
24	0.255424	0.190048	0.297494	0.0743505	0.107569	0.119008

## Sheet: Suppl_Fig17b_IntComparison
Age	T1		T2
	ANTs	IBA	ANTs	IBA
0.5	0.0290457	0.0328528	0.0346883	0.0390654
1	0.0257445	0.0290881	0.0311858	0.0367943
2	0.0242864	0.0279315	0.0285416	0.0350879
3	0.0234759	0.0279027	0.0257118	0.0329185
4	0.0281466	0.0322836	0.0317508	0.0394092
5	0.0248746	0.0282055	0.0250448	0.0327201
6	0.0247367	0.0292023	0.0222579	0.0277777
7	0.0252563	0.0298896	0.0218325	0.0264237
8	0.0266728	0.0303696	0.0225667	0.0257196
9	0.0269119	0.03295	0.0249675	0.0288943
10	0.0272072	0.0322301	0.0255342	0.0298851
11	0.0288266	0.0313454	0.0254862	0.0254776
12	0.0296456	0.0275885	0.0257002	0.022036
13	0.0318875	0.0337551	0.0260898	0.0289757
14	0.0294429	0.0319082	0.0248303	0.0277131
15	0.0308378	0.0326294	0.0276203	0.0310248
16	0.0306502	0.0313438	0.02778	0.0310616
17	0.0311411	0.0314508	0.0281478	0.0277471
18	0.0320367	0.0308596	0.0286927	0.0323585
19	0.0355054	0.0356911	0.032212	0.0353192
20	0.0347245	0.0348773	0.0308563	0.0340434
21	0.0362252	0.0367842	0.0310862	0.0355781
22	0.0383683	0.0391084	0.0322783	0.0363933
23	0.0327401	0.0337332	0.0289458	0.0309162
24	0.0303349	0.0318826	0.0266998	0.0285538
