# Supplementary material for: Multifaceted atlases of the human brain in its infancy
Source: Nat Methods. 2022 Dec 30;20(1):55–64. doi: 10.1038/s41592-022-01703-z (PMC9834057; doi:10.1038/s41592-022-01703-z)
Supplement: Source Data Fig. 4 — Error values, fitted curves, and growth rates. [file 41592_2022_1703_MOESM10_ESM.xlsx]

## Sheet: Fig_4a
Cortical Thickness		Surface Area		Average Convexity			Mean Curvature			GM Volume		WM Volume		Ventricular CSF Volume		Whole Brain Volume
ANTs	IBA	ANTs	IBA	Spherical Demons	ANTs	IBA	Spherical Demons	ANTs	IBA	ANTs	IBA	ANTs	IBA	ANTs	IBA	ANTs	IBA
0.429839	0.032961	49861.1	30639.7	0.0835484	0.142312	0.048936	0.07377	0.0303817	0.00700901	0.428194	14.7662	29.4004	16.4176	2.80231	3.06087	33.1614	34.5167
0.392017	0.0848018	51182.6	30772.6	0.0671309	0.143555	0.0494586	0.0831095	0.0216908	0.000557253	32.2085	8.76198	27.2233	11.0154	2.71521	2.8386	2.27435	4.96431
0.401746	0.08347	58353.6	37256.7	0.0850756	0.154171	0.0597383	0.0848092	0.0201757	0.000697199	45.7029	15.309	39.4895	21.5137	3.0813	3.1965	4.70708	7.71097
0.401316	0.108209	65158.3	42220.3	0.0720713	0.164903	0.0662628	0.0800589	0.0205641	0.000414224	52.9778	25.8397	51.6079	28.9207	3.26142	3.19179	0.943564	3.50725
0.370609	0.149902	70586	46460	0.071148	0.17268	0.0699437	0.0790314	0.0206121	0.000974718	65.4442	32.5087	59.9607	35.5066	3.19574	3.52649	5.9261	2.55518
0.303364	0.221584	73381.4	48333.5	0.0661532	0.176273	0.072536	0.0779101	0.0176754	0.000150152	88.2485	46.8779	59.2053	35.8617	2.84334	3.04353	30.0576	12.0306
0.276963	0.246265	77595.1	52518.6	0.0662126	0.182746	0.0788911	0.0724946	0.01791	0.00109249	87.8005	42.4312	66.0009	42.5206	3.1689	3.55034	23.0024	1.11333
0.273277	0.247331	81633.3	56816	0.0662223	0.188247	0.084538	0.0692242	0.0179898	0.0022973	86.2282	29.4469	68.5705	46.6579	3.36556	3.64	18.6565	16.2123
0.268526	0.262054	83032.7	57010	0.0739634	0.189408	0.0827936	0.0772596	0.0158143	0.000222874	102.096	42.1234	64.003	41.1468	3.25369	3.63666	38.6639	1.54696
0.29596	0.239756	85496.5	58698.6	0.0721857	0.192209	0.082187	0.0756456	0.0154493	0.000249639	99.8314	36.8293	66.1034	41.4455	3.34438	3.71148	33.8383	4.50593
0.336313	0.202601	88055.8	61120.8	0.0733085	0.194384	0.0857231	0.0738623	0.0158863	0.000340496	87.9302	29.6231	68.0376	42.0228	3.38318	3.83937	19.7016	12.5907
0.379813	0.159806	90266.3	63366.8	0.0817334	0.194587	0.0858441	0.0567073	0.0164306	0.00104832	79.5661	18.3176	70.4845	45.3509	3.45151	3.835	8.8311	27.2838
0.363239	0.182588	90254.4	62025	0.0679358	0.193335	0.0784569	0.0685307	0.0133743	0.00160825	98.3244	32.6244	60.1639	34.5639	3.60045	4.13045	38.0076	2.09236
0.340249	0.216341	90530.2	61896.5	0.0742254	0.189364	0.0771109	0.0582076	0.0113096	0.00342	117.371	43.4314	50.1293	23.0808	3.43173	3.7548	67.2451	20.3541
0.334426	0.222412	93411.2	64751.9	0.0738561	0.191915	0.0793917	0.065118	0.0114228	0.0034761	107.303	36.4145	55.3563	27.4799	3.23952	3.75613	52.084	9.07195
0.332548	0.224937	96404.6	67725.5	0.0762738	0.194264	0.0814514	0.0688043	0.0114579	0.00345474	99.7292	31.7801	62.3118	34.309	3.2117	3.75186	37.6535	2.29269
0.33778	0.221675	99579.8	70764.9	0.0851109	0.195963	0.0828102	0.0745965	0.011334	0.00346605	94.4426	26.3589	70.2332	42.2104	3.28437	3.71906	24.5133	15.5477
0.330363	0.234261	102076	72487.5	0.075592	0.198075	0.0822564	0.0639109	0.0101447	0.00444995	103.61	34.3345	72.3676	43.3137	3.13111	3.81463	31.5867	8.63445
0.321516	0.246895	104547	74643.1	0.0794609	0.199087	0.0824471	0.0630538	0.00912676	0.00520592	109.366	38.9117	73.5173	44.5064	2.94718	3.5667	36.2113	5.23202
0.314446	0.258803	105952	75830	0.0855273	0.199493	0.0823275	0.0613416	0.00909041	0.00531587	110.014	40.047	77.3164	47.9501	2.8403	3.41425	33.0596	7.54145
0.305259	0.269457	105642	75350.5	0.083655	0.198492	0.0813548	0.0570159	0.00884323	0.00519794	111.332	42.73	82.5409	53.0338	2.52957	3.15728	29.1365	9.95828
0.292986	0.281014	104368	73987.8	0.112893	0.196734	0.0793667	0.0626213	0.00919643	0.00524239	112.153	44.6273	85.0788	55.839	2.4765	3.25218	27.392	10.8943
0.282062	0.289931	103706	73223.4	0.143532	0.19648	0.0790061	0.0443529	0.0097645	0.0047852	113.112	45.2618	87.1383	58.8825	2.36232	3.19483	26.2533	13.3412
0.262687	0.312078	104317	73734.7	0.174228	0.198672	0.0806871	0.0675054	0.00874833	0.00551292	124.421	43.7177	82.8066	55.7556	1.93172	2.7801	41.8491	11.8031
0.265453	0.29097	107078	78053.9	0.130826	0.203143	0.0874469	0.0700714	0.00957322	0.00362155	119.276	45.413	87.6818	64.827	1.99437	2.6359	31.7801	19.2282

## Sheet: Fig_4b
Age	Average Convexity Fit	Mean Curvature Fit	Cortical Thickness Fit	Surface Area Fit	GM Volume Fit	WM Volume Fit	vCSF Volume Fit	Whole-Brain Volume Fit
0	0.251894	0.216503	1.84243	59423	208.688	120.75	4.61344	329.299
0.01	0.252162	0.216293	1.84453	59561.6	209.53	121.234	4.63152	330.627
0.02	0.252427	0.216085	1.84661	59698.9	210.364	121.715	4.64942	331.941
0.03	0.252689	0.21588	1.84867	59834.9	211.189	122.19	4.66715	333.243
0.04	0.252949	0.215676	1.8507	59969.5	212.007	122.661	4.6847	334.532
0.05	0.253206	0.215474	1.85272	60102.9	212.816	123.127	4.70209	335.809
0.06	0.253461	0.215275	1.85472	60234.9	213.618	123.589	4.71931	337.074
0.07	0.253714	0.215077	1.8567	60365.8	214.413	124.047	4.73637	338.327
0.08	0.253964	0.214881	1.85867	60495.4	215.2	124.5	4.75327	339.568
0.09	0.254212	0.214687	1.86061	60623.8	215.979	124.949	4.77001	340.798
0.1	0.254457	0.214494	1.86254	60751.1	216.752	125.394	4.7866	342.017
0.11	0.254701	0.214304	1.86445	60877.2	217.518	125.835	4.80305	343.225
0.12	0.254942	0.214115	1.86634	61002.2	218.277	126.272	4.81934	344.421
0.13	0.255181	0.213927	1.86822	61126.1	219.029	126.705	4.83549	345.608
0.14	0.255418	0.213742	1.87007	61248.8	219.774	127.134	4.8515	346.783
0.15	0.255653	0.213558	1.87192	61370.5	220.513	127.56	4.86736	347.949
0.16	0.255885	0.213375	1.87374	61491.2	221.246	127.982	4.88309	349.104
0.17	0.256116	0.213194	1.87555	61610.8	221.972	128.4	4.89869	350.249
0.18	0.256345	0.213015	1.87735	61729.4	222.692	128.815	4.91415	351.385
0.19	0.256572	0.212837	1.87913	61847	223.406	129.226	4.92948	352.511
0.2	0.256797	0.212661	1.8809	61963.6	224.114	129.634	4.94469	353.628
0.21	0.25702	0.212486	1.88265	62079.2	224.816	130.038	4.95976	354.735
0.22	0.257242	0.212313	1.88438	62193.9	225.512	130.439	4.97472	355.834
0.23	0.257461	0.212141	1.88611	62307.7	226.203	130.837	4.98955	356.923
0.24	0.257679	0.21197	1.88781	62420.5	226.888	131.232	5.00426	358.003
0.25	0.257895	0.211801	1.88951	62532.4	227.568	131.623	5.01885	359.075
0.26	0.258109	0.211633	1.89119	62643.5	228.242	132.011	5.03333	360.138
0.27	0.258322	0.211466	1.89286	62753.6	228.911	132.396	5.04769	361.193
0.28	0.258533	0.211301	1.89451	62862.9	229.574	132.779	5.06194	362.24
0.29	0.258742	0.211137	1.89615	62971.4	230.233	133.158	5.07608	363.278
0.3	0.258949	0.210974	1.89778	63079	230.886	133.534	5.09011	364.309
0.31	0.259155	0.210813	1.8994	63185.8	231.534	133.908	5.10403	365.331
0.32	0.25936	0.210653	1.901	63291.7	232.178	134.278	5.11785	366.346
0.33	0.259563	0.210494	1.9026	63396.9	232.816	134.646	5.13156	367.353
0.34	0.259764	0.210336	1.90418	63501.3	233.45	135.011	5.14517	368.353
0.35	0.259964	0.210179	1.90574	63604.9	234.079	135.373	5.15868	369.345
0.36	0.260163	0.210024	1.9073	63707.7	234.703	135.733	5.17208	370.33
0.37	0.26036	0.209869	1.90885	63809.8	235.323	136.09	5.18539	371.307
0.38	0.260555	0.209716	1.91038	63911.1	235.938	136.444	5.19861	372.278
0.39	0.260749	0.209564	1.91191	64011.8	236.549	136.796	5.21173	373.241
0.4	0.260942	0.209413	1.91342	64111.7	237.156	137.145	5.22475	374.198
0.41	0.261134	0.209263	1.91492	64210.8	237.758	137.492	5.23768	375.148
0.42	0.261324	0.209114	1.91641	64309.3	238.356	137.837	5.25052	376.091
0.43	0.261512	0.208966	1.91789	64407.1	238.95	138.178	5.26327	377.027
0.44	0.2617	0.208819	1.91936	64504.2	239.539	138.518	5.27593	377.957
0.45	0.261886	0.208673	1.92082	64600.6	240.125	138.855	5.2885	378.88
0.46	0.262071	0.208529	1.92227	64696.4	240.706	139.19	5.30099	379.798
0.47	0.262254	0.208385	1.92371	64791.5	241.284	139.523	5.31339	380.708
0.48	0.262436	0.208242	1.92514	64886	241.857	139.853	5.32571	381.613
0.49	0.262618	0.2081	1.92656	64979.8	242.427	140.181	5.33794	382.512
0.5	0.262797	0.207959	1.92797	65073.1	242.993	140.507	5.3501	383.404
0.51	0.262976	0.207819	1.92937	65165.6	243.555	140.831	5.36217	384.291
0.52	0.263154	0.20768	1.93077	65257.6	244.114	141.153	5.37416	385.172
0.53	0.26333	0.207542	1.93215	65349	244.668	141.472	5.38608	386.047
0.54	0.263505	0.207404	1.93353	65439.8	245.22	141.79	5.39791	386.916
0.55	0.263679	0.207268	1.93489	65530	245.767	142.105	5.40968	387.78
0.56	0.263852	0.207133	1.93625	65619.6	246.312	142.419	5.42137	388.638
0.57	0.264024	0.206998	1.9376	65708.7	246.852	142.73	5.43298	389.491
0.58	0.264195	0.206864	1.93894	65797.2	247.39	143.04	5.44453	390.339
0.59	0.264364	0.206731	1.94027	65885.2	247.924	143.347	5.456	391.181
0.6	0.264533	0.206599	1.94159	65972.6	248.455	143.653	5.46741	392.019
0.61	0.264701	0.206468	1.94291	66059.5	248.982	143.957	5.47874	392.851
0.62	0.264867	0.206337	1.94421	66145.8	249.507	144.259	5.49002	393.678
0.63	0.265033	0.206208	1.94551	66231.7	250.028	144.559	5.50122	394.5
0.64	0.265198	0.206079	1.9468	66317	250.546	144.857	5.51236	395.317
0.65	0.265361	0.205951	1.94808	66401.8	251.062	145.154	5.52344	396.13
0.66	0.265524	0.205824	1.94936	66486.1	251.574	145.449	5.53445	396.938
0.67	0.265686	0.205697	1.95063	66570	252.083	145.742	5.54541	397.741
0.68	0.265846	0.205571	1.95189	66653.3	252.589	146.034	5.5563	398.539
0.69	0.266006	0.205446	1.95314	66736.2	253.093	146.324	5.56713	399.333
0.7	0.266165	0.205322	1.95439	66818.6	253.593	146.612	5.57791	400.123
0.71	0.266323	0.205199	1.95563	66900.5	254.091	146.899	5.58862	400.908
0.72	0.26648	0.205076	1.95686	66982	254.586	147.184	5.59928	401.689
0.73	0.266636	0.204954	1.95808	67063	255.079	147.467	5.60989	402.465
0.74	0.266792	0.204832	1.9593	67143.6	255.568	147.749	5.62044	403.237
0.75	0.266946	0.204712	1.96051	67223.7	256.055	148.029	5.63093	404.005
0.76	0.2671	0.204592	1.96172	67303.4	256.54	148.308	5.64137	404.769
0.77	0.267253	0.204473	1.96291	67382.7	257.022	148.586	5.65176	405.529
0.78	0.267405	0.204354	1.9641	67461.6	257.501	148.862	5.6621	406.285
0.79	0.267556	0.204236	1.96529	67540	257.978	149.136	5.67239	407.037
0.8	0.267706	0.204119	1.96647	67618	258.452	149.409	5.68262	407.785
0.81	0.267856	0.204002	1.96764	67695.6	258.924	149.681	5.69281	408.529
0.82	0.268004	0.203886	1.9688	67772.8	259.394	149.951	5.70294	409.269
0.83	0.268152	0.203771	1.96996	67849.6	259.861	150.22	5.71303	410.006
0.84	0.2683	0.203656	1.97111	67926.1	260.325	150.487	5.72307	410.739
0.85	0.268446	0.203542	1.97226	68002.1	260.788	150.753	5.73307	411.468
0.86	0.268592	0.203429	1.9734	68077.7	261.248	151.018	5.74302	412.193
0.87	0.268737	0.203316	1.97453	68153	261.706	151.282	5.75292	412.915
0.88	0.268881	0.203204	1.97566	68227.9	262.162	151.544	5.76278	413.634
0.89	0.269024	0.203092	1.97679	68302.4	262.615	151.805	5.77259	414.349
0.9	0.269167	0.202981	1.9779	68376.6	263.066	152.065	5.78236	415.06
0.91	0.269309	0.202871	1.97902	68450.4	263.515	152.323	5.79209	415.768
0.92	0.26945	0.202761	1.98012	68523.8	263.962	152.58	5.80177	416.473
0.93	0.269591	0.202652	1.98122	68596.9	264.407	152.836	5.81142	417.175
0.94	0.269731	0.202543	1.98232	68669.6	264.85	153.091	5.82102	417.873
0.95	0.26987	0.202435	1.98341	68742	265.291	153.345	5.83058	418.568
0.96	0.270009	0.202328	1.98449	68814.1	265.73	153.597	5.8401	419.259
0.97	0.270147	0.202221	1.98557	68885.8	266.166	153.848	5.84958	419.948
0.98	0.270284	0.202115	1.98664	68957.2	266.601	154.098	5.85902	420.633
0.99	0.270421	0.202009	1.98771	69028.2	267.034	154.347	5.86843	421.316
1	0.270557	0.201903	1.98877	69098.9	267.465	154.595	5.87779	421.995
1.01	0.270692	0.201799	1.98983	69169.3	267.894	154.842	5.88712	422.671
1.02	0.270827	0.201694	1.99088	69239.4	268.321	155.087	5.89641	423.344
1.03	0.270961	0.201591	1.99193	69309.2	268.746	155.332	5.90567	424.015
1.04	0.271095	0.201487	1.99297	69378.7	269.17	155.575	5.91488	424.682
1.05	0.271228	0.201385	1.99401	69447.8	269.591	155.818	5.92407	425.346
1.06	0.27136	0.201283	1.99504	69516.7	270.011	156.059	5.93321	426.008
1.07	0.271492	0.201181	1.99607	69585.2	270.429	156.299	5.94233	426.667
1.08	0.271623	0.20108	1.9971	69653.5	270.845	156.539	5.9514	427.323
1.09	0.271753	0.200979	1.99811	69721.4	271.259	156.777	5.96045	427.976
1.1	0.271883	0.200879	1.99913	69789.1	271.672	157.014	5.96946	428.627
1.11	0.272012	0.200779	2.00014	69856.4	272.083	157.25	5.97843	429.274
1.12	0.272141	0.20068	2.00114	69923.5	272.493	157.486	5.98738	429.92
1.13	0.27227	0.200581	2.00214	69990.3	272.9	157.72	5.99629	430.562
1.14	0.272397	0.200483	2.00314	70056.9	273.306	157.953	6.00517	431.202
1.15	0.272524	0.200385	2.00413	70123.1	273.711	158.186	6.01402	431.839
1.16	0.272651	0.200288	2.00512	70189.1	274.113	158.417	6.02284	432.474
1.17	0.272777	0.200191	2.0061	70254.8	274.515	158.648	6.03162	433.106
1.18	0.272903	0.200095	2.00708	70320.2	274.914	158.877	6.04038	433.736
1.19	0.273028	0.199999	2.00805	70385.4	275.312	159.106	6.0491	434.363
1.2	0.273152	0.199903	2.00902	70450.3	275.709	159.334	6.0578	434.988
1.21	0.273276	0.199808	2.00999	70514.9	276.103	159.561	6.06647	435.61
1.22	0.273399	0.199714	2.01095	70579.3	276.497	159.787	6.0751	436.23
1.23	0.273522	0.19962	2.01191	70643.5	276.889	160.012	6.08371	436.848
1.24	0.273645	0.199526	2.01286	70707.3	277.279	160.236	6.09229	437.463
1.25	0.273767	0.199432	2.01381	70771	277.668	160.46	6.10084	438.076
1.26	0.273888	0.19934	2.01476	70834.4	278.056	160.682	6.10937	438.686
1.27	0.274009	0.199247	2.0157	70897.5	278.442	160.904	6.11787	439.294
1.28	0.27413	0.199155	2.01663	70960.4	278.826	161.125	6.12634	439.9
1.29	0.27425	0.199063	2.01757	71023	279.209	161.345	6.13478	440.504
1.3	0.274369	0.198972	2.0185	71085.5	279.591	161.564	6.14319	441.106
1.31	0.274488	0.198881	2.01942	71147.6	279.972	161.782	6.15158	441.705
1.32	0.274607	0.198791	2.02035	71209.6	280.351	162	6.15995	442.302
1.33	0.274725	0.198701	2.02126	71271.3	280.728	162.217	6.16829	442.897
1.34	0.274843	0.198611	2.02218	71332.8	281.105	162.433	6.1766	443.49
1.35	0.27496	0.198522	2.02309	71394	281.48	162.648	6.18489	444.081
1.36	0.275077	0.198433	2.024	71455.1	281.853	162.863	6.19315	444.669
1.37	0.275193	0.198345	2.0249	71515.9	282.226	163.076	6.20139	445.256
1.38	0.275309	0.198257	2.0258	71576.5	282.597	163.289	6.2096	445.84
1.39	0.275424	0.198169	2.0267	71636.8	282.966	163.501	6.21779	446.423
1.4	0.275539	0.198082	2.02759	71697	283.335	163.713	6.22596	447.003
1.41	0.275654	0.197995	2.02848	71756.9	283.702	163.924	6.2341	447.582
1.42	0.275768	0.197909	2.02937	71816.6	284.068	164.134	6.24222	448.158
1.43	0.275882	0.197822	2.03025	71876.1	284.433	164.343	6.25032	448.733
1.44	0.275995	0.197737	2.03113	71935.4	284.796	164.551	6.25839	449.305
1.45	0.276108	0.197651	2.032	71994.5	285.159	164.759	6.26644	449.876
1.46	0.27622	0.197566	2.03288	72053.4	285.52	164.966	6.27447	450.445
1.47	0.276333	0.197481	2.03375	72112.1	285.88	165.173	6.28247	451.011
1.48	0.276444	0.197397	2.03461	72170.6	286.238	165.379	6.29045	451.576
1.49	0.276555	0.197313	2.03547	72228.9	286.596	165.584	6.29842	452.139
1.5	0.276666	0.197229	2.03633	72287	286.952	165.788	6.30636	452.701
1.51	0.276777	0.197146	2.03719	72344.9	287.308	165.992	6.31428	453.26
1.52	0.276887	0.197063	2.03804	72402.6	287.662	166.195	6.32217	453.818
1.53	0.276997	0.196981	2.03889	72460.1	288.015	166.397	6.33005	454.374
1.54	0.277106	0.196898	2.03974	72517.4	288.367	166.599	6.33791	454.928
1.55	0.277215	0.196816	2.04058	72574.5	288.717	166.8	6.34574	455.48
1.56	0.277323	0.196735	2.04142	72631.4	289.067	167.001	6.35356	456.03
1.57	0.277432	0.196653	2.04226	72688.2	289.416	167.2	6.36135	456.579
1.58	0.277539	0.196572	2.04309	72744.7	289.763	167.4	6.36913	457.126
1.59	0.277647	0.196492	2.04393	72801.1	290.109	167.598	6.37688	457.672
1.6	0.277754	0.196411	2.04475	72857.3	290.455	167.796	6.38462	458.215
1.61	0.277861	0.196331	2.04558	72913.3	290.799	167.993	6.39233	458.757
1.62	0.277967	0.196252	2.0464	72969.1	291.142	168.19	6.40003	459.298
1.63	0.278073	0.196172	2.04722	73024.8	291.484	168.386	6.40771	459.837
1.64	0.278179	0.196093	2.04804	73080.3	291.826	168.582	6.41537	460.374
1.65	0.278284	0.196015	2.04885	73135.6	292.166	168.777	6.42301	460.909
1.66	0.278389	0.195936	2.04966	73190.7	292.505	168.971	6.43063	461.443
1.67	0.278494	0.195858	2.05047	73245.6	292.843	169.165	6.43823	461.975
1.68	0.278598	0.19578	2.05128	73300.4	293.18	169.358	6.44582	462.506
1.69	0.278702	0.195703	2.05208	73355	293.516	169.55	6.45339	463.035
1.7	0.278805	0.195626	2.05288	73409.5	293.851	169.742	6.46094	463.563
1.71	0.278909	0.195549	2.05368	73463.8	294.186	169.934	6.46847	464.089
1.72	0.279012	0.195472	2.05447	73517.9	294.519	170.124	6.47598	464.613
1.73	0.279114	0.195396	2.05526	73571.8	294.851	170.315	6.48348	465.136
1.74	0.279216	0.19532	2.05605	73625.6	295.183	170.504	6.49096	465.658
1.75	0.279318	0.195244	2.05684	73679.3	295.513	170.694	6.49842	466.178
1.76	0.27942	0.195169	2.05762	73732.7	295.842	170.882	6.50587	466.696
1.77	0.279521	0.195093	2.0584	73786	296.171	171.07	6.5133	467.213
1.78	0.279622	0.195018	2.05918	73839.2	296.499	171.258	6.52071	467.729
1.79	0.279723	0.194944	2.05996	73892.2	296.825	171.445	6.52811	468.243
1.8	0.279823	0.19487	2.06073	73945	297.151	171.631	6.53549	468.756
1.81	0.279923	0.194795	2.0615	73997.7	297.476	171.817	6.54285	469.267
1.82	0.280023	0.194722	2.06227	74050.3	297.8	172.003	6.5502	469.777
1.83	0.280122	0.194648	2.06303	74102.6	298.123	172.188	6.55753	470.286
1.84	0.280222	0.194575	2.0638	74154.9	298.445	172.372	6.56484	470.793
1.85	0.28032	0.194502	2.06456	74206.9	298.767	172.556	6.57214	471.298
1.86	0.280419	0.194429	2.06532	74258.9	299.087	172.739	6.57943	471.803
1.87	0.280517	0.194357	2.06607	74310.7	299.407	172.922	6.58669	472.306
1.88	0.280615	0.194285	2.06682	74362.3	299.726	173.105	6.59395	472.807
1.89	0.280713	0.194213	2.06758	74413.8	300.044	173.287	6.60119	473.308
1.9	0.28081	0.194141	2.06832	74465.1	300.361	173.468	6.60841	473.807
1.91	0.280907	0.19407	2.06907	74516.3	300.677	173.649	6.61562	474.304
1.92	0.281004	0.193999	2.06981	74567.4	300.993	173.829	6.62281	474.801
1.93	0.2811	0.193928	2.07056	74618.3	301.307	174.009	6.62999	475.296
1.94	0.281197	0.193857	2.07129	74669.1	301.621	174.189	6.63715	475.789
1.95	0.281292	0.193787	2.07203	74719.8	301.934	174.368	6.6443	476.282
1.96	0.281388	0.193717	2.07277	74770.3	302.246	174.546	6.65144	476.773
1.97	0.281484	0.193647	2.0735	74820.6	302.558	174.724	6.65856	477.263
1.98	0.281579	0.193577	2.07423	74870.9	302.869	174.902	6.66567	477.752
1.99	0.281673	0.193508	2.07496	74921	303.178	175.079	6.67276	478.239
2	0.281768	0.193439	2.07568	74970.9	303.488	175.256	6.67984	478.725
2.01	0.281862	0.19337	2.07641	75020.8	303.796	175.432	6.6869	479.21
2.02	0.281956	0.193301	2.07713	75070.5	304.103	175.608	6.69395	479.694
2.03	0.28205	0.193233	2.07785	75120	304.41	175.783	6.70099	480.176
2.04	0.282144	0.193165	2.07856	75169.5	304.716	175.958	6.70802	480.658
2.05	0.282237	0.193097	2.07928	75218.8	305.022	176.132	6.71503	481.138
2.06	0.28233	0.193029	2.07999	75268	305.326	176.306	6.72203	481.617
2.07	0.282422	0.192961	2.0807	75317	305.63	176.48	6.72901	482.095
2.08	0.282515	0.192894	2.08141	75365.9	305.933	176.653	6.73598	482.571
2.09	0.282607	0.192827	2.08211	75414.7	306.235	176.826	6.74294	483.047
2.1	0.282699	0.19276	2.08282	75463.4	306.537	176.998	6.74989	483.521
2.11	0.282791	0.192694	2.08352	75512	306.838	177.17	6.75682	483.994
2.12	0.282882	0.192628	2.08422	75560.4	307.138	177.342	6.76374	484.466
2.13	0.282973	0.192561	2.08492	75608.7	307.438	177.513	6.77065	484.937
2.14	0.283064	0.192496	2.08561	75656.9	307.736	177.683	6.77754	485.407
2.15	0.283155	0.19243	2.08631	75704.9	308.034	177.853	6.78442	485.876
2.16	0.283246	0.192364	2.087	75752.9	308.332	178.023	6.79129	486.343
2.17	0.283336	0.192299	2.08769	75800.7	308.628	178.193	6.79815	486.81
2.18	0.283426	0.192234	2.08838	75848.4	308.924	178.362	6.805	487.275
2.19	0.283516	0.192169	2.08906	75896	309.22	178.53	6.81183	487.74
2.2	0.283605	0.192105	2.08975	75943.4	309.514	178.698	6.81865	488.203
2.21	0.283694	0.19204	2.09043	75990.8	309.808	178.866	6.82546	488.665
2.22	0.283783	0.191976	2.09111	76038	310.102	179.034	6.83226	489.126
2.23	0.283872	0.191912	2.09179	76085.1	310.394	179.201	6.83905	489.586
2.24	0.283961	0.191849	2.09247	76132.2	310.686	179.367	6.84582	490.045
2.25	0.284049	0.191785	2.09314	76179.1	310.978	179.533	6.85258	490.503
2.26	0.284137	0.191722	2.09381	76225.8	311.268	179.699	6.85934	490.96
2.27	0.284225	0.191659	2.09448	76272.5	311.558	179.865	6.86608	491.416
2.28	0.284313	0.191596	2.09515	76319.1	311.848	180.03	6.87281	491.871
2.29	0.2844	0.191533	2.09582	76365.5	312.136	180.195	6.87952	492.324
2.3	0.284487	0.191471	2.09648	76411.8	312.424	180.359	6.88623	492.777
2.31	0.284574	0.191408	2.09715	76458.1	312.712	180.523	6.89292	493.229
2.32	0.284661	0.191346	2.09781	76504.2	312.999	180.687	6.89961	493.68
2.33	0.284748	0.191284	2.09847	76550.2	313.285	180.85	6.90628	494.13
2.34	0.284834	0.191222	2.09913	76596.1	313.571	181.013	6.91294	494.579
2.35	0.28492	0.191161	2.09978	76641.9	313.855	181.175	6.91959	495.027
2.36	0.285006	0.1911	2.10044	76687.6	314.14	181.337	6.92624	495.474
2.37	0.285092	0.191039	2.10109	76733.2	314.424	181.499	6.93287	495.92
2.38	0.285177	0.190978	2.10174	76778.7	314.707	181.661	6.93948	496.365
2.39	0.285263	0.190917	2.10239	76824.1	314.989	181.822	6.94609	496.809
2.4	0.285348	0.190856	2.10304	76869.3	315.271	181.983	6.95269	497.252
2.41	0.285433	0.190796	2.10368	76914.5	315.553	182.143	6.95928	497.694
2.42	0.285517	0.190736	2.10433	76959.6	315.833	182.303	6.96586	498.135
2.43	0.285602	0.190676	2.10497	77004.5	316.114	182.463	6.97242	498.575
2.44	0.285686	0.190616	2.10561	77049.4	316.393	182.622	6.97898	499.015
2.45	0.28577	0.190556	2.10625	77094.2	316.672	182.781	6.98553	499.453
2.46	0.285854	0.190497	2.10689	77138.9	316.951	182.94	6.99207	499.891
2.47	0.285938	0.190438	2.10752	77183.4	317.229	183.098	6.99859	500.327
2.48	0.286021	0.190378	2.10816	77227.9	317.506	183.256	7.00511	500.763
2.49	0.286104	0.19032	2.10879	77272.3	317.783	183.414	7.01162	501.198
2.5	0.286187	0.190261	2.10942	77316.6	318.059	183.571	7.01811	501.632
2.51	0.28627	0.190202	2.11005	77360.7	318.335	183.728	7.0246	502.065
2.52	0.286353	0.190144	2.11068	77404.8	318.61	183.885	7.03108	502.497
2.53	0.286435	0.190086	2.1113	77448.8	318.884	184.041	7.03755	502.928
2.54	0.286518	0.190028	2.11193	77492.7	319.158	184.197	7.044	503.359
2.55	0.2866	0.18997	2.11255	77536.5	319.432	184.353	7.05045	503.788
2.56	0.286682	0.189912	2.11317	77580.2	319.705	184.509	7.05689	504.217
2.57	0.286763	0.189855	2.11379	77623.8	319.977	184.664	7.06332	504.645
2.58	0.286845	0.189797	2.11441	77667.4	320.249	184.818	7.06974	505.072
2.59	0.286926	0.18974	2.11503	77710.8	320.52	184.973	7.07615	505.498
2.6	0.287007	0.189683	2.11564	77754.1	320.791	185.127	7.08256	505.923
2.61	0.287088	0.189626	2.11625	77797.4	321.061	185.281	7.08895	506.348
2.62	0.287169	0.18957	2.11687	77840.5	321.331	185.435	7.09533	506.771
2.63	0.28725	0.189513	2.11748	77883.6	321.6	185.588	7.10171	507.194
2.64	0.28733	0.189457	2.11809	77926.6	321.869	185.741	7.10807	507.616
2.65	0.28741	0.189401	2.11869	77969.5	322.137	185.893	7.11443	508.037
2.66	0.28749	0.189345	2.1193	78012.3	322.404	186.046	7.12078	508.458
2.67	0.28757	0.189289	2.1199	78055	322.672	186.198	7.12712	508.877
2.68	0.28765	0.189233	2.12051	78097.6	322.938	186.349	7.13345	509.296
2.69	0.28773	0.189178	2.12111	78140.1	323.204	186.501	7.13977	509.714
2.7	0.287809	0.189123	2.12171	78182.6	323.47	186.652	7.14608	510.131
2.71	0.287888	0.189067	2.12231	78224.9	323.735	186.803	7.15238	510.548
2.72	0.287967	0.189012	2.1229	78267.2	324	186.954	7.15868	510.963
2.73	0.288046	0.188957	2.1235	78309.4	324.264	187.104	7.16496	511.378
2.74	0.288125	0.188903	2.12409	78351.5	324.528	187.254	7.17124	511.792
2.75	0.288203	0.188848	2.12469	78393.5	324.791	187.403	7.17751	512.205
2.76	0.288281	0.188794	2.12528	78435.5	325.053	187.553	7.18377	512.618
2.77	0.28836	0.18874	2.12587	78477.3	325.316	187.702	7.19003	513.029
2.78	0.288438	0.188685	2.12646	78519.1	325.577	187.851	7.19627	513.44
2.79	0.288515	0.188632	2.12705	78560.8	325.839	187.999	7.20251	513.85
2.8	0.288593	0.188578	2.12763	78602.4	326.099	188.148	7.20873	514.26
2.81	0.28867	0.188524	2.12822	78643.9	326.36	188.296	7.21495	514.669
2.82	0.288748	0.188471	2.1288	78685.4	326.62	188.444	7.22117	515.077
2.83	0.288825	0.188417	2.12938	78726.7	326.879	188.591	7.22737	515.484
2.84	0.288902	0.188364	2.12996	78768	327.138	188.738	7.23356	515.89
2.85	0.288979	0.188311	2.13054	78809.2	327.396	188.885	7.23975	516.296
2.86	0.289055	0.188258	2.13112	78850.3	327.654	189.032	7.24593	516.701
2.87	0.289132	0.188205	2.1317	78891.4	327.912	189.178	7.2521	517.105
2.88	0.289208	0.188153	2.13227	78932.3	328.169	189.324	7.25826	517.509
2.89	0.289284	0.1881	2.13285	78973.2	328.426	189.47	7.26442	517.912
2.9	0.28936	0.188048	2.13342	79014	328.682	189.616	7.27057	518.314
2.91	0.289436	0.187996	2.13399	79054.8	328.938	189.761	7.27671	518.715
2.92	0.289512	0.187944	2.13456	79095.4	329.193	189.906	7.28284	519.116
2.93	0.289588	0.187892	2.13513	79136	329.448	190.051	7.28896	519.516
2.94	0.289663	0.18784	2.1357	79176.5	329.702	190.195	7.29508	519.915
2.95	0.289738	0.187789	2.13626	79216.9	329.956	190.34	7.30119	520.314
2.96	0.289813	0.187737	2.13683	79257.3	330.21	190.484	7.30729	520.712
2.97	0.289888	0.187686	2.13739	79297.6	330.463	190.628	7.31339	521.109
2.98	0.289963	0.187635	2.13795	79337.8	330.715	190.771	7.31947	521.506
2.99	0.290038	0.187584	2.13851	79377.9	330.968	190.914	7.32555	521.901
3	0.290112	0.187533	2.13907	79417.9	331.219	191.057	7.33162	522.297
3.01	0.290187	0.187482	2.13963	79457.9	331.471	191.2	7.33769	522.691
3.02	0.290261	0.187431	2.14019	79497.8	331.722	191.343	7.34374	523.085
3.03	0.290335	0.187381	2.14075	79537.7	331.972	191.485	7.34979	523.478
3.04	0.290409	0.187331	2.1413	79577.4	332.222	191.627	7.35584	523.871
3.05	0.290482	0.18728	2.14186	79617.1	332.472	191.769	7.36187	524.263
3.06	0.290556	0.18723	2.14241	79656.7	332.721	191.91	7.3679	524.654
3.07	0.290629	0.18718	2.14296	79696.3	332.97	192.052	7.37392	525.044
3.08	0.290703	0.18713	2.14351	79735.7	333.219	192.193	7.37993	525.434
3.09	0.290776	0.187081	2.14406	79775.1	333.467	192.333	7.38594	525.823
3.1	0.290849	0.187031	2.14461	79814.5	333.715	192.474	7.39194	526.212
3.11	0.290922	0.186982	2.14515	79853.7	333.962	192.614	7.39793	526.6
3.12	0.290995	0.186932	2.1457	79892.9	334.209	192.754	7.40392	526.987
3.13	0.291067	0.186883	2.14624	79932.1	334.455	192.894	7.40989	527.374
3.14	0.29114	0.186834	2.14679	79971.1	334.701	193.034	7.41587	527.76
3.15	0.291212	0.186785	2.14733	80010.1	334.947	193.173	7.42183	528.145
3.16	0.291284	0.186736	2.14787	80049	335.192	193.313	7.42779	528.53
3.17	0.291356	0.186688	2.14841	80087.9	335.437	193.451	7.43374	528.914
3.18	0.291428	0.186639	2.14895	80126.6	335.681	193.59	7.43968	529.298
3.19	0.2915	0.186591	2.14949	80165.4	335.926	193.729	7.44562	529.681
3.2	0.291572	0.186542	2.15002	80204	336.169	193.867	7.45155	530.063
3.21	0.291643	0.186494	2.15056	80242.6	336.413	194.005	7.45747	530.445
3.22	0.291714	0.186446	2.15109	80281.1	336.655	194.143	7.46339	530.826
3.23	0.291786	0.186398	2.15162	80319.5	336.898	194.28	7.4693	531.206
3.24	0.291857	0.186351	2.15216	80357.9	337.14	194.418	7.4752	531.586
3.25	0.291928	0.186303	2.15269	80396.2	337.382	194.555	7.4811	531.965
3.26	0.291999	0.186255	2.15322	80434.5	337.623	194.692	7.48699	532.344
3.27	0.292069	0.186208	2.15375	80472.7	337.864	194.828	7.49288	532.722
3.28	0.29214	0.18616	2.15427	80510.8	338.105	194.965	7.49875	533.1
3.29	0.29221	0.186113	2.1548	80548.8	338.345	195.101	7.50463	533.477
3.3	0.292281	0.186066	2.15532	80586.8	338.585	195.237	7.51049	533.853
3.31	0.292351	0.186019	2.15585	80624.8	338.825	195.373	7.51635	534.229
3.32	0.292421	0.185972	2.15637	80662.6	339.064	195.509	7.5222	534.604
3.33	0.292491	0.185926	2.15689	80700.4	339.303	195.644	7.52805	534.978
3.34	0.292561	0.185879	2.15742	80738.2	339.541	195.779	7.53389	535.352
3.35	0.29263	0.185833	2.15794	80775.8	339.78	195.914	7.53972	535.726
3.36	0.2927	0.185786	2.15845	80813.5	340.017	196.049	7.54555	536.098
3.37	0.292769	0.18574	2.15897	80851	340.255	196.183	7.55137	536.471
3.38	0.292838	0.185694	2.15949	80888.5	340.492	196.318	7.55718	536.842
3.39	0.292908	0.185648	2.16001	80925.9	340.728	196.452	7.56299	537.214
3.4	0.292977	0.185602	2.16052	80963.3	340.965	196.586	7.56879	537.584
3.41	0.293046	0.185556	2.16103	81000.6	341.201	196.719	7.57459	537.954
3.42	0.293114	0.18551	2.16155	81037.9	341.436	196.853	7.58038	538.324
3.43	0.293183	0.185465	2.16206	81075	341.672	196.986	7.58616	538.693
3.44	0.293252	0.185419	2.16257	81112.2	341.907	197.119	7.59194	539.061
3.45	0.29332	0.185374	2.16308	81149.2	342.141	197.252	7.59771	539.429
3.46	0.293388	0.185328	2.16359	81186.2	342.375	197.385	7.60348	539.796
3.47	0.293457	0.185283	2.1641	81223.2	342.609	197.517	7.60924	540.163
3.48	0.293525	0.185238	2.1646	81260.1	342.843	197.65	7.61499	540.529
3.49	0.293593	0.185193	2.16511	81296.9	343.076	197.782	7.62074	540.895
3.5	0.29366	0.185149	2.16561	81333.7	343.309	197.914	7.62648	541.26
3.51	0.293728	0.185104	2.16612	81370.4	343.542	198.045	7.63221	541.624
3.52	0.293796	0.185059	2.16662	81407	343.774	198.177	7.63794	541.988
3.53	0.293863	0.185015	2.16712	81443.6	344.006	198.308	7.64367	542.352
3.54	0.293931	0.18497	2.16762	81480.2	344.237	198.439	7.64939	542.715
3.55	0.293998	0.184926	2.16812	81516.7	344.468	198.57	7.6551	543.077
3.56	0.294065	0.184882	2.16862	81553.1	344.699	198.701	7.66081	543.439
3.57	0.294132	0.184838	2.16912	81589.4	344.93	198.831	7.66651	543.801
3.58	0.294199	0.184794	2.16962	81625.8	345.16	198.962	7.6722	544.161
3.59	0.294266	0.18475	2.17011	81662	345.39	199.092	7.67789	544.522
3.6	0.294332	0.184706	2.17061	81698.2	345.62	199.222	7.68358	544.882
3.61	0.294399	0.184662	2.1711	81734.4	345.849	199.351	7.68926	545.241
3.62	0.294465	0.184619	2.1716	81770.4	346.078	199.481	7.69493	545.6
3.63	0.294532	0.184575	2.17209	81806.5	346.306	199.61	7.7006	545.958
3.64	0.294598	0.184532	2.17258	81842.4	346.535	199.74	7.70626	546.316
3.65	0.294664	0.184489	2.17307	81878.4	346.763	199.869	7.71192	546.673
3.66	0.29473	0.184446	2.17356	81914.2	346.99	199.997	7.71757	547.03
3.67	0.294796	0.184403	2.17405	81950.1	347.218	200.126	7.72321	547.387
3.68	0.294862	0.18436	2.17454	81985.8	347.445	200.255	7.72885	547.742
3.69	0.294927	0.184317	2.17503	82021.5	347.672	200.383	7.73449	548.098
3.7	0.294993	0.184274	2.17551	82057.2	347.898	200.511	7.74012	548.453
3.71	0.295058	0.184231	2.176	82092.8	348.124	200.639	7.74574	548.807
3.72	0.295124	0.184189	2.17648	82128.3	348.35	200.767	7.75136	549.161
3.73	0.295189	0.184146	2.17697	82163.8	348.575	200.894	7.75697	549.514
3.74	0.295254	0.184104	2.17745	82199.2	348.801	201.021	7.76258	549.867
3.75	0.295319	0.184062	2.17793	82234.6	349.026	201.149	7.76818	550.219
3.76	0.295384	0.18402	2.17841	82270	349.25	201.276	7.77378	550.571
3.77	0.295449	0.183978	2.17889	82305.2	349.474	201.402	7.77937	550.923
3.78	0.295514	0.183936	2.17937	82340.5	349.698	201.529	7.78496	551.274
3.79	0.295578	0.183894	2.17985	82375.6	349.922	201.656	7.79054	551.624
3.8	0.295643	0.183852	2.18032	82410.8	350.145	201.782	7.79611	551.974
3.81	0.295707	0.18381	2.1808	82445.8	350.369	201.908	7.80168	552.324
3.82	0.295771	0.183769	2.18128	82480.9	350.591	202.034	7.80725	552.673
3.83	0.295836	0.183727	2.18175	82515.8	350.814	202.16	7.81281	553.021
3.84	0.2959	0.183686	2.18223	82550.8	351.036	202.285	7.81836	553.37
3.85	0.295964	0.183644	2.1827	82585.6	351.258	202.411	7.82391	553.717
3.86	0.296028	0.183603	2.18317	82620.4	351.48	202.536	7.82946	554.065
3.87	0.296091	0.183562	2.18364	82655.2	351.701	202.661	7.835	554.411
3.88	0.296155	0.183521	2.18411	82689.9	351.922	202.786	7.84053	554.758
3.89	0.296219	0.18348	2.18458	82724.6	352.143	202.911	7.84606	555.103
3.9	0.296282	0.183439	2.18505	82759.2	352.363	203.035	7.85159	555.449
3.91	0.296345	0.183398	2.18552	82793.8	352.583	203.16	7.85711	555.794
3.92	0.296409	0.183358	2.18599	82828.3	352.803	203.284	7.86262	556.138
3.93	0.296472	0.183317	2.18645	82862.8	353.023	203.408	7.86813	556.482
3.94	0.296535	0.183277	2.18692	82897.2	353.242	203.532	7.87364	556.826
3.95	0.296598	0.183236	2.18738	82931.6	353.461	203.656	7.87914	557.169
3.96	0.296661	0.183196	2.18785	82965.9	353.68	203.779	7.88463	557.512
3.97	0.296724	0.183156	2.18831	83000.2	353.899	203.903	7.89012	557.854
3.98	0.296786	0.183115	2.18877	83034.4	354.117	204.026	7.89561	558.196
3.99	0.296849	0.183075	2.18923	83068.6	354.335	204.149	7.90109	558.537
4	0.296911	0.183035	2.1897	83102.8	354.552	204.272	7.90656	558.878
4.01	0.296974	0.182996	2.19016	83136.8	354.77	204.395	7.91203	559.219
4.02	0.297036	0.182956	2.19061	83170.9	354.987	204.518	7.9175	559.559
4.03	0.297098	0.182916	2.19107	83204.9	355.204	204.64	7.92296	559.898
4.04	0.29716	0.182876	2.19153	83238.8	355.42	204.762	7.92842	560.237
4.05	0.297222	0.182837	2.19199	83272.7	355.637	204.885	7.93387	560.576
4.06	0.297284	0.182797	2.19244	83306.6	355.853	205.006	7.93931	560.914
4.07	0.297346	0.182758	2.1929	83340.4	356.069	205.128	7.94475	561.252
4.08	0.297408	0.182719	2.19335	83374.1	356.284	205.25	7.95019	561.59
4.09	0.29747	0.18268	2.19381	83407.9	356.499	205.372	7.95562	561.927
4.1	0.297531	0.182641	2.19426	83441.5	356.714	205.493	7.96105	562.264
4.11	0.297593	0.182602	2.19471	83475.2	356.929	205.614	7.96648	562.6
4.12	0.297654	0.182563	2.19516	83508.7	357.143	205.735	7.97189	562.936
4.13	0.297715	0.182524	2.19561	83542.3	357.358	205.856	7.97731	563.271
4.14	0.297776	0.182485	2.19606	83575.7	357.572	205.977	7.98272	563.606
4.15	0.297837	0.182446	2.19651	83609.2	357.785	206.097	7.98812	563.941
4.16	0.297898	0.182408	2.19696	83642.6	357.999	206.218	7.99352	564.275
4.17	0.297959	0.182369	2.19741	83675.9	358.212	206.338	7.99892	564.608
4.18	0.29802	0.182331	2.19786	83709.2	358.425	206.458	8.00431	564.942
4.19	0.298081	0.182292	2.1983	83742.5	358.637	206.578	8.00969	565.275
4.2	0.298142	0.182254	2.19875	83775.7	358.85	206.698	8.01508	565.607
4.21	0.298202	0.182216	2.19919	83808.9	359.062	206.818	8.02045	565.939
4.22	0.298263	0.182178	2.19964	83842	359.274	206.937	8.02583	566.271
4.23	0.298323	0.18214	2.20008	83875.1	359.485	207.057	8.03119	566.602
4.24	0.298383	0.182102	2.20052	83908.2	359.697	207.176	8.03656	566.933
4.25	0.298443	0.182064	2.20097	83941.2	359.908	207.295	8.04192	567.264
4.26	0.298504	0.182026	2.20141	83974.1	360.118	207.414	8.04727	567.594
4.27	0.298564	0.181988	2.20185	84007	360.329	207.533	8.05262	567.923
4.28	0.298624	0.181951	2.20229	84039.9	360.539	207.651	8.05797	568.253
4.29	0.298683	0.181913	2.20273	84072.7	360.75	207.77	8.06331	568.582
4.3	0.298743	0.181876	2.20316	84105.5	360.959	207.888	8.06865	568.91
4.31	0.298803	0.181838	2.2036	84138.3	361.169	208.006	8.07398	569.238
4.32	0.298862	0.181801	2.20404	84171	361.378	208.124	8.07931	569.566
4.33	0.298922	0.181764	2.20447	84203.6	361.588	208.242	8.08463	569.893
4.34	0.298981	0.181726	2.20491	84236.2	361.796	208.36	8.08995	570.22
4.35	0.299041	0.181689	2.20534	84268.8	362.005	208.478	8.09527	570.547
4.36	0.2991	0.181652	2.20578	84301.4	362.213	208.595	8.10058	570.873
4.37	0.299159	0.181615	2.20621	84333.8	362.422	208.713	8.10589	571.199
4.38	0.299218	0.181578	2.20665	84366.3	362.63	208.83	8.11119	571.524
4.39	0.299277	0.181542	2.20708	84398.7	362.837	208.947	8.11649	571.85
4.4	0.299336	0.181505	2.20751	84431.1	363.045	209.064	8.12178	572.174
4.41	0.299395	0.181468	2.20794	84463.4	363.252	209.181	8.12707	572.499
4.42	0.299454	0.181432	2.20837	84495.7	363.459	209.297	8.13236	572.822
4.43	0.299512	0.181395	2.2088	84527.9	363.666	209.414	8.13764	573.146
4.44	0.299571	0.181359	2.20923	84560.1	363.872	209.53	8.14292	573.469
4.45	0.299629	0.181322	2.20965	84592.3	364.078	209.646	8.14819	573.792
4.46	0.299688	0.181286	2.21008	84624.4	364.284	209.762	8.15346	574.114
4.47	0.299746	0.18125	2.21051	84656.5	364.49	209.878	8.15873	574.437
4.48	0.299805	0.181214	2.21093	84688.6	364.696	209.994	8.16399	574.758
4.49	0.299863	0.181178	2.21136	84720.6	364.901	210.11	8.16924	575.08
4.5	0.299921	0.181142	2.21178	84752.5	365.106	210.225	8.1745	575.401
4.51	0.299979	0.181106	2.21221	84784.5	365.311	210.341	8.17975	575.721
4.52	0.300037	0.18107	2.21263	84816.3	365.516	210.456	8.18499	576.041
4.53	0.300095	0.181034	2.21305	84848.2	365.72	210.571	8.19023	576.361
4.54	0.300152	0.180998	2.21348	84880	365.924	210.686	8.19547	576.681
4.55	0.30021	0.180963	2.2139	84911.8	366.128	210.801	8.2007	577
4.56	0.300268	0.180927	2.21432	84943.5	366.332	210.916	8.20593	577.319
4.57	0.300325	0.180892	2.21474	84975.2	366.535	211.031	8.21115	577.637
4.58	0.300383	0.180856	2.21516	85006.8	366.739	211.145	8.21637	577.955
4.59	0.30044	0.180821	2.21558	85038.4	366.942	211.26	8.22159	578.273
4.6	0.300498	0.180785	2.216	85070	367.145	211.374	8.2268	578.59
4.61	0.300555	0.18075	2.21641	85101.6	367.347	211.488	8.23201	578.907
4.62	0.300612	0.180715	2.21683	85133.1	367.55	211.602	8.23721	579.224
4.63	0.300669	0.18068	2.21725	85164.5	367.752	211.716	8.24241	579.54
4.64	0.300726	0.180645	2.21766	85195.9	367.954	211.829	8.24761	579.856
4.65	0.300783	0.18061	2.21808	85227.3	368.156	211.943	8.2528	580.172
4.66	0.30084	0.180575	2.21849	85258.7	368.357	212.056	8.25799	580.487
4.67	0.300897	0.18054	2.2189	85290	368.558	212.17	8.26318	580.802
4.68	0.300953	0.180506	2.21932	85321.2	368.759	212.283	8.26836	581.117
4.69	0.30101	0.180471	2.21973	85352.5	368.96	212.396	8.27353	581.431
4.7	0.301067	0.180436	2.22014	85383.7	369.161	212.509	8.27871	581.745
4.71	0.301123	0.180402	2.22055	85414.8	369.361	212.622	8.28388	582.058
4.72	0.301179	0.180367	2.22096	85446	369.562	212.735	8.28904	582.372
4.73	0.301236	0.180333	2.22137	85477.1	369.762	212.847	8.2942	582.685
4.74	0.301292	0.180299	2.22178	85508.1	369.961	212.96	8.29936	582.997
4.75	0.301348	0.180264	2.22219	85539.1	370.161	213.072	8.30451	583.309
4.76	0.301404	0.18023	2.2226	85570.1	370.36	213.184	8.30966	583.621
4.77	0.30146	0.180196	2.22301	85601	370.56	213.296	8.31481	583.933
4.78	0.301516	0.180162	2.22342	85631.9	370.759	213.408	8.31995	584.244
4.79	0.301572	0.180128	2.22382	85662.8	370.957	213.52	8.32509	584.555
4.8	0.301628	0.180094	2.22423	85693.6	371.156	213.632	8.33023	584.865
4.81	0.301684	0.18006	2.22463	85724.4	371.354	213.743	8.33536	585.176
4.82	0.30174	0.180026	2.22504	85755.2	371.552	213.855	8.34048	585.485
4.83	0.301795	0.179992	2.22544	85785.9	371.75	213.966	8.34561	585.795
4.84	0.301851	0.179959	2.22585	85816.6	371.948	214.077	8.35073	586.104
4.85	0.301906	0.179925	2.22625	85847.3	372.145	214.188	8.35584	586.413
4.86	0.301962	0.179892	2.22665	85877.9	372.343	214.299	8.36096	586.722
4.87	0.302017	0.179858	2.22705	85908.5	372.54	214.41	8.36607	587.03
4.88	0.302072	0.179825	2.22745	85939	372.737	214.521	8.37117	587.338
4.89	0.302127	0.179791	2.22785	85969.5	372.933	214.632	8.37627	587.646
4.9	0.302182	0.179758	2.22825	86000	373.13	214.742	8.38137	587.953
4.91	0.302237	0.179725	2.22865	86030.5	373.326	214.852	8.38647	588.26
4.92	0.302292	0.179692	2.22905	86060.9	373.522	214.963	8.39156	588.566
4.93	0.302347	0.179658	2.22945	86091.3	373.718	215.073	8.39664	588.873
4.94	0.302402	0.179625	2.22985	86121.6	373.914	215.183	8.40173	589.179
4.95	0.302457	0.179592	2.23025	86151.9	374.109	215.293	8.40681	589.484
4.96	0.302512	0.179559	2.23064	86182.2	374.305	215.403	8.41188	589.79
4.97	0.302566	0.179527	2.23104	86212.4	374.5	215.512	8.41695	590.095
4.98	0.302621	0.179494	2.23143	86242.6	374.695	215.622	8.42202	590.4
4.99	0.302675	0.179461	2.23183	86272.8	374.889	215.731	8.42709	590.704
5	0.30273	0.179428	2.23222	86302.9	375.084	215.841	8.43215	591.008
5.01	0.302784	0.179396	2.23262	86333	375.278	215.95	8.43721	591.312
5.02	0.302838	0.179363	2.23301	86363.1	375.472	216.059	8.44226	591.616
5.03	0.302893	0.179331	2.2334	86393.2	375.666	216.168	8.44732	591.919
5.04	0.302947	0.179298	2.2338	86423.2	375.86	216.277	8.45236	592.222
5.05	0.303001	0.179266	2.23419	86453.1	376.053	216.386	8.45741	592.524
5.06	0.303055	0.179233	2.23458	86483.1	376.247	216.494	8.46245	592.826
5.07	0.303109	0.179201	2.23497	86513	376.44	216.603	8.46749	593.128
5.08	0.303163	0.179169	2.23536	86542.8	376.633	216.711	8.47252	593.43
5.09	0.303217	0.179137	2.23575	86572.7	376.825	216.82	8.47755	593.731
5.1	0.30327	0.179105	2.23614	86602.5	377.018	216.928	8.48258	594.033
5.11	0.303324	0.179073	2.23653	86632.3	377.21	217.036	8.4876	594.333
5.12	0.303378	0.179041	2.23691	86662	377.403	217.144	8.49262	594.634
5.13	0.303431	0.179009	2.2373	86691.7	377.595	217.252	8.49764	594.934
5.14	0.303485	0.178977	2.23769	86721.4	377.786	217.359	8.50265	595.234
5.15	0.303538	0.178945	2.23807	86751	377.978	217.467	8.50766	595.533
5.16	0.303592	0.178913	2.23846	86780.6	378.169	217.575	8.51267	595.833
5.17	0.303645	0.178881	2.23884	86810.2	378.361	217.682	8.51767	596.132
5.18	0.303698	0.17885	2.23923	86839.8	378.552	217.789	8.52267	596.43
5.19	0.303751	0.178818	2.23961	86869.3	378.743	217.897	8.52766	596.729
5.2	0.303804	0.178787	2.24	86898.8	378.933	218.004	8.53266	597.027
5.21	0.303857	0.178755	2.24038	86928.2	379.124	218.111	8.53765	597.325
5.22	0.30391	0.178724	2.24076	86957.7	379.314	218.218	8.54263	597.622
5.23	0.303963	0.178692	2.24114	86987	379.504	218.324	8.54762	597.919
5.24	0.304016	0.178661	2.24153	87016.4	379.694	218.431	8.55259	598.216
5.25	0.304069	0.17863	2.24191	87045.7	379.884	218.538	8.55757	598.513
5.26	0.304122	0.178599	2.24229	87075	380.074	218.644	8.56254	598.809
5.27	0.304174	0.178568	2.24267	87104.3	380.263	218.751	8.56751	599.105
5.28	0.304227	0.178537	2.24305	87133.5	380.452	218.857	8.57248	599.401
5.29	0.30428	0.178506	2.24343	87162.7	380.641	218.963	8.57744	599.696
5.3	0.304332	0.178475	2.2438	87191.9	380.83	219.069	8.5824	599.992
5.31	0.304384	0.178444	2.24418	87221	381.019	219.175	8.58736	600.287
5.32	0.304437	0.178413	2.24456	87250.2	381.207	219.281	8.59231	600.581
5.33	0.304489	0.178382	2.24494	87279.2	381.396	219.386	8.59726	600.876
5.34	0.304541	0.178351	2.24531	87308.3	381.584	219.492	8.60221	601.17
5.35	0.304594	0.17832	2.24569	87337.3	381.772	219.598	8.60715	601.463
5.36	0.304646	0.17829	2.24606	87366.3	381.96	219.703	8.61209	601.757
5.37	0.304698	0.178259	2.24644	87395.3	382.147	219.808	8.61703	602.05
5.38	0.30475	0.178229	2.24681	87424.2	382.335	219.914	8.62196	602.343
5.39	0.304802	0.178198	2.24719	87453.1	382.522	220.019	8.62689	602.636
5.4	0.304854	0.178168	2.24756	87482	382.709	220.124	8.63182	602.928
5.41	0.304905	0.178137	2.24793	87510.8	382.896	220.229	8.63674	603.22
5.42	0.304957	0.178107	2.24831	87539.6	383.083	220.333	8.64166	603.512
5.43	0.305009	0.178077	2.24868	87568.4	383.269	220.438	8.64658	603.804
5.44	0.30506	0.178047	2.24905	87597.1	383.456	220.543	8.65149	604.095
5.45	0.305112	0.178016	2.24942	87625.9	383.642	220.647	8.6564	604.386
5.46	0.305164	0.177986	2.24979	87654.5	383.828	220.752	8.66131	604.677
5.47	0.305215	0.177956	2.25016	87683.2	384.014	220.856	8.66622	604.967
5.48	0.305266	0.177926	2.25053	87711.8	384.2	220.96	8.67112	605.258
5.49	0.305318	0.177896	2.2509	87740.5	384.385	221.064	8.67602	605.547
5.5	0.305369	0.177866	2.25127	87769	384.571	221.168	8.68091	605.837
5.51	0.30542	0.177837	2.25164	87797.6	384.756	221.272	8.6858	606.127
5.52	0.305471	0.177807	2.25201	87826.1	384.941	221.376	8.69069	606.416
5.53	0.305523	0.177777	2.25237	87854.6	385.126	221.48	8.69558	606.705
5.54	0.305574	0.177747	2.25274	87883	385.31	221.583	8.70046	606.993
5.55	0.305625	0.177718	2.25311	87911.5	385.495	221.687	8.70534	607.281
5.56	0.305676	0.177688	2.25347	87939.9	385.679	221.79	8.71022	607.57
5.57	0.305726	0.177658	2.25384	87968.2	385.864	221.893	8.71509	607.857
5.58	0.305777	0.177629	2.2542	87996.6	386.048	221.997	8.71996	608.145
5.59	0.305828	0.177599	2.25457	88024.9	386.232	222.1	8.72483	608.432
5.6	0.305879	0.17757	2.25493	88053.2	386.415	222.203	8.72969	608.719
5.61	0.305929	0.177541	2.25529	88081.5	386.599	222.306	8.73456	609.006
5.62	0.30598	0.177511	2.25566	88109.7	386.782	222.409	8.73941	609.292
5.63	0.306031	0.177482	2.25602	88137.9	386.965	222.511	8.74427	609.579
5.64	0.306081	0.177453	2.25638	88166.1	387.148	222.614	8.74912	609.865
5.65	0.306131	0.177424	2.25674	88194.2	387.331	222.717	8.75397	610.15
5.66	0.306182	0.177395	2.25711	88222.3	387.514	222.819	8.75882	610.436
5.67	0.306232	0.177366	2.25747	88250.4	387.697	222.921	8.76366	610.721
5.68	0.306282	0.177337	2.25783	88278.5	387.879	223.024	8.7685	611.006
5.69	0.306333	0.177308	2.25819	88306.5	388.061	223.126	8.77334	611.291
5.7	0.306383	0.177279	2.25855	88334.5	388.243	223.228	8.77817	611.575
5.71	0.306433	0.17725	2.2589	88362.5	388.425	223.33	8.783	611.859
5.72	0.306483	0.177221	2.25926	88390.5	388.607	223.432	8.78783	612.143
5.73	0.306533	0.177192	2.25962	88418.4	388.789	223.533	8.79266	612.427
5.74	0.306583	0.177164	2.25998	88446.3	388.97	223.635	8.79748	612.71
5.75	0.306633	0.177135	2.26034	88474.2	389.151	223.737	8.8023	612.993
5.76	0.306683	0.177106	2.26069	88502	389.332	223.838	8.80711	613.276
5.77	0.306732	0.177078	2.26105	88529.9	389.513	223.94	8.81193	613.559
5.78	0.306782	0.177049	2.26141	88557.6	389.694	224.041	8.81674	613.841
5.79	0.306832	0.177021	2.26176	88585.4	389.875	224.142	8.82155	614.124
5.8	0.306881	0.176992	2.26212	88613.2	390.055	224.243	8.82635	614.405
5.81	0.306931	0.176964	2.26247	88640.9	390.236	224.344	8.83115	614.687
5.82	0.30698	0.176935	2.26282	88668.6	390.416	224.445	8.83595	614.969
5.83	0.30703	0.176907	2.26318	88696.2	390.596	224.546	8.84075	615.25
5.84	0.307079	0.176879	2.26353	88723.8	390.776	224.647	8.84554	615.531
5.85	0.307129	0.176851	2.26388	88751.5	390.956	224.748	8.85033	615.811
5.86	0.307178	0.176823	2.26424	88779	391.135	224.848	8.85512	616.092
5.87	0.307227	0.176794	2.26459	88806.6	391.315	224.949	8.8599	616.372
5.88	0.307276	0.176766	2.26494	88834.1	391.494	225.049	8.86468	616.652
5.89	0.307326	0.176738	2.26529	88861.6	391.673	225.15	8.86946	616.932
5.9	0.307375	0.17671	2.26564	88889.1	391.852	225.25	8.87424	617.211
5.91	0.307424	0.176682	2.26599	88916.5	392.031	225.35	8.87901	617.49
5.92	0.307473	0.176655	2.26634	88944	392.209	225.45	8.88378	617.769
5.93	0.307522	0.176627	2.26669	88971.4	392.388	225.55	8.88855	618.048
5.94	0.30757	0.176599	2.26704	88998.7	392.566	225.65	8.89331	618.327
5.95	0.307619	0.176571	2.26739	89026.1	392.744	225.75	8.89807	618.605
5.96	0.307668	0.176543	2.26774	89053.4	392.922	225.849	8.90283	618.883
5.97	0.307717	0.176516	2.26809	89080.7	393.1	225.949	8.90759	619.161
5.98	0.307765	0.176488	2.26843	89108	393.278	226.049	8.91234	619.438
5.99	0.307814	0.176461	2.26878	89135.2	393.456	226.148	8.91709	619.716
6	0.307863	0.176433	2.26913	89162.4	393.633	226.247	8.92184	619.993
6.01	0.307911	0.176406	2.26947	89189.6	393.81	226.347	8.92659	620.269
6.02	0.30796	0.176378	2.26982	89216.8	393.987	226.446	8.93133	620.546
6.03	0.308008	0.176351	2.27016	89243.9	394.164	226.545	8.93607	620.822
6.04	0.308056	0.176323	2.27051	89271	394.341	226.644	8.9408	621.099
6.05	0.308105	0.176296	2.27085	89298.1	394.518	226.743	8.94554	621.374
6.06	0.308153	0.176269	2.2712	89325.2	394.695	226.842	8.95027	621.65
6.07	0.308201	0.176242	2.27154	89352.2	394.871	226.94	8.95499	621.926
6.08	0.308249	0.176214	2.27188	89379.3	395.047	227.039	8.95972	622.201
6.09	0.308298	0.176187	2.27223	89406.3	395.223	227.138	8.96444	622.476
6.1	0.308346	0.17616	2.27257	89433.2	395.399	227.236	8.96915	622.75
6.11	0.308394	0.176133	2.27291	89460.2	395.575	227.335	8.97387	623.025
6.12	0.308442	0.176106	2.27325	89487.1	395.751	227.433	8.97858	623.299
6.13	0.308489	0.176079	2.27359	89514	395.926	227.531	8.98328	623.573
6.14	0.308537	0.176052	2.27394	89540.8	396.102	227.629	8.98799	623.847
6.15	0.308585	0.176025	2.27428	89567.7	396.277	227.727	8.99269	624.12
6.16	0.308633	0.175999	2.27462	89594.5	396.452	227.825	8.99738	624.394
6.17	0.308681	0.175972	2.27496	89621.3	396.627	227.923	9.00208	624.667
6.18	0.308728	0.175945	2.27529	89648	396.802	228.021	9.00677	624.94
6.19	0.308776	0.175918	2.27563	89674.8	396.976	228.119	9.01145	625.212
6.2	0.308823	0.175892	2.27597	89701.5	397.151	228.216	9.01613	625.485
6.21	0.308871	0.175865	2.27631	89728.2	397.325	228.314	9.02081	625.757
6.22	0.308918	0.175838	2.27665	89754.8	397.499	228.411	9.02548	626.029
6.23	0.308966	0.175812	2.27698	89781.4	397.673	228.509	9.03015	626.3
6.24	0.309013	0.175785	2.27732	89808.1	397.847	228.606	9.03482	626.572
6.25	0.30906	0.175759	2.27766	89834.6	398.021	228.703	9.03948	626.843
6.26	0.309108	0.175733	2.27799	89861.2	398.194	228.8	9.04414	627.114
6.27	0.309155	0.175706	2.27833	89887.7	398.368	228.897	9.04879	627.385
6.28	0.309202	0.17568	2.27866	89914.2	398.541	228.994	9.05344	627.655
6.29	0.309249	0.175654	2.279	89940.7	398.714	229.091	9.05809	627.925
6.3	0.309296	0.175627	2.27933	89967.2	398.887	229.188	9.06273	628.195
6.31	0.309343	0.175601	2.27967	89993.6	399.06	229.285	9.06737	628.465
6.32	0.30939	0.175575	2.28	90020	399.232	229.381	9.072	628.735
6.33	0.309437	0.175549	2.28033	90046.4	399.405	229.478	9.07663	629.004
6.34	0.309484	0.175523	2.28067	90072.7	399.577	229.574	9.08125	629.273
6.35	0.309531	0.175497	2.281	90099.1	399.75	229.671	9.08587	629.542
6.36	0.309577	0.175471	2.28133	90125.4	399.922	229.767	9.09048	629.81
6.37	0.309624	0.175445	2.28166	90151.6	400.094	229.863	9.09509	630.079
6.38	0.309671	0.175419	2.28199	90177.9	400.265	229.959	9.0997	630.347
6.39	0.309717	0.175393	2.28233	90204.1	400.437	230.055	9.1043	630.615
6.4	0.309764	0.175367	2.28266	90230.3	400.608	230.151	9.1089	630.882
6.41	0.30981	0.175341	2.28299	90256.5	400.78	230.247	9.11349	631.15
6.42	0.309857	0.175316	2.28332	90282.6	400.951	230.343	9.11808	631.417
6.43	0.309903	0.17529	2.28365	90308.7	401.122	230.439	9.12266	631.684
6.44	0.30995	0.175264	2.28397	90334.8	401.293	230.534	9.12723	631.951
6.45	0.309996	0.175239	2.2843	90360.9	401.463	230.63	9.13181	632.217
6.46	0.310042	0.175213	2.28463	90387	401.634	230.725	9.13637	632.484
6.47	0.310088	0.175187	2.28496	90413	401.804	230.82	9.14094	632.75
6.48	0.310134	0.175162	2.28529	90439	401.975	230.916	9.14549	633.015
6.49	0.310181	0.175136	2.28561	90464.9	402.145	231.011	9.15005	633.281
6.5	0.310227	0.175111	2.28594	90490.9	402.315	231.106	9.15459	633.546
6.51	0.310273	0.175086	2.28627	90516.8	402.485	231.201	9.15914	633.811
6.52	0.310318	0.17506	2.28659	90542.7	402.654	231.296	9.16367	634.076
6.53	0.310364	0.175035	2.28692	90568.6	402.824	231.391	9.16821	634.341
6.54	0.31041	0.17501	2.28724	90594.4	402.993	231.486	9.17273	634.605
6.55	0.310456	0.174984	2.28757	90620.2	403.162	231.58	9.17726	634.869
6.56	0.310502	0.174959	2.28789	90646	403.331	231.675	9.18177	635.133
6.57	0.310547	0.174934	2.28821	90671.8	403.5	231.769	9.18628	635.397
6.58	0.310593	0.174909	2.28854	90697.5	403.669	231.864	9.19079	635.66
6.59	0.310639	0.174884	2.28886	90723.2	403.838	231.958	9.19529	635.923
6.6	0.310684	0.174859	2.28918	90748.9	404.006	232.052	9.19978	636.186
6.61	0.31073	0.174834	2.28951	90774.6	404.175	232.147	9.20427	636.449
6.62	0.310775	0.174809	2.28983	90800.2	404.343	232.241	9.20876	636.712
6.63	0.31082	0.174784	2.29015	90825.8	404.511	232.335	9.21324	636.974
6.64	0.310866	0.174759	2.29047	90851.4	404.679	232.429	9.21771	637.236
6.65	0.310911	0.174734	2.29079	90877	404.846	232.522	9.22218	637.498
6.66	0.310956	0.17471	2.29111	90902.5	405.014	232.616	9.22664	637.759
6.67	0.311001	0.174685	2.29143	90928	405.181	232.71	9.2311	638.021
6.68	0.311046	0.17466	2.29175	90953.5	405.349	232.803	9.23555	638.282
6.69	0.311091	0.174635	2.29207	90978.9	405.516	232.897	9.23999	638.543
6.7	0.311136	0.174611	2.29239	91004.4	405.683	232.99	9.24443	638.803
6.71	0.311181	0.174586	2.29271	91029.8	405.85	233.084	9.24887	639.064
6.72	0.311226	0.174561	2.29303	91055.2	406.016	233.177	9.25329	639.324
6.73	0.311271	0.174537	2.29334	91080.5	406.183	233.27	9.25772	639.584
6.74	0.311316	0.174512	2.29366	91105.8	406.349	233.363	9.26213	639.844
6.75	0.311361	0.174488	2.29398	91131.2	406.515	233.456	9.26654	640.103
6.76	0.311405	0.174464	2.29429	91156.4	406.682	233.549	9.27095	640.362
6.77	0.31145	0.174439	2.29461	91181.7	406.847	233.642	9.27535	640.621
6.78	0.311495	0.174415	2.29493	91206.9	407.013	233.735	9.27974	640.88
6.79	0.311539	0.174391	2.29524	91232.1	407.179	233.828	9.28412	641.139
6.8	0.311584	0.174366	2.29556	91257.3	407.344	233.92	9.28851	641.397
6.81	0.311628	0.174342	2.29587	91282.4	407.51	234.013	9.29288	641.655
6.82	0.311673	0.174318	2.29619	91307.6	407.675	234.105	9.29725	641.913
6.83	0.311717	0.174294	2.2965	91332.7	407.84	234.198	9.30161	642.171
6.84	0.311761	0.17427	2.29681	91357.7	408.005	234.29	9.30597	642.428
6.85	0.311806	0.174245	2.29713	91382.8	408.17	234.382	9.31032	642.685
6.86	0.31185	0.174221	2.29744	91407.8	408.334	234.474	9.31466	642.942
6.87	0.311894	0.174197	2.29775	91432.8	408.499	234.566	9.319	643.199
6.88	0.311938	0.174173	2.29806	91457.8	408.663	234.658	9.32333	643.455
6.89	0.311982	0.17415	2.29837	91482.7	408.827	234.75	9.32766	643.712
6.9	0.312026	0.174126	2.29869	91507.7	408.991	234.842	9.33198	643.968
6.91	0.31207	0.174102	2.299	91532.6	409.155	234.934	9.33629	644.223
6.92	0.312114	0.174078	2.29931	91557.4	409.319	235.025	9.3406	644.479
6.93	0.312158	0.174054	2.29962	91582.3	409.482	235.117	9.3449	644.734
6.94	0.312202	0.17403	2.29993	91607.1	409.646	235.208	9.34919	644.989
6.95	0.312245	0.174007	2.30024	91631.9	409.809	235.3	9.35348	645.244
6.96	0.312289	0.173983	2.30055	91656.7	409.972	235.391	9.35776	645.499
6.97	0.312333	0.173959	2.30086	91681.4	410.135	235.482	9.36204	645.753
6.98	0.312376	0.173936	2.30116	91706.1	410.298	235.574	9.3663	646.007
6.99	0.31242	0.173912	2.30147	91730.8	410.461	235.665	9.37057	646.261
7	0.312463	0.173889	2.30178	91755.5	410.623	235.756	9.37482	646.515
7.01	0.312507	0.173865	2.30209	91780.2	410.785	235.847	9.37907	646.769
7.02	0.31255	0.173842	2.30239	91804.8	410.948	235.937	9.38331	647.022
7.03	0.312594	0.173818	2.3027	91829.4	411.11	236.028	9.38755	647.275
7.04	0.312637	0.173795	2.30301	91853.9	411.272	236.119	9.39178	647.528
7.05	0.31268	0.173772	2.30331	91878.5	411.434	236.21	9.396	647.78
7.06	0.312723	0.173748	2.30362	91903	411.595	236.3	9.40022	648.033
7.07	0.312766	0.173725	2.30392	91927.5	411.757	236.391	9.40443	648.285
7.08	0.31281	0.173702	2.30423	91952	411.918	236.481	9.40863	648.537
7.09	0.312853	0.173678	2.30453	91976.4	412.079	236.571	9.41283	648.788
7.1	0.312896	0.173655	2.30484	92000.8	412.24	236.661	9.41702	649.04
7.11	0.312939	0.173632	2.30514	92025.2	412.401	236.752	9.4212	649.291
7.12	0.312981	0.173609	2.30544	92049.6	412.562	236.842	9.42537	649.542
7.13	0.313024	0.173586	2.30575	92073.9	412.723	236.932	9.42954	649.793
7.14	0.313067	0.173563	2.30605	92098.3	412.883	237.021	9.43371	650.043
7.15	0.31311	0.17354	2.30635	92122.6	413.043	237.111	9.43786	650.294
7.16	0.313153	0.173517	2.30665	92146.8	413.204	237.201	9.44201	650.544
7.17	0.313195	0.173494	2.30695	92171.1	413.364	237.291	9.44615	650.794
7.18	0.313238	0.173471	2.30725	92195.3	413.524	237.38	9.45029	651.043
7.19	0.31328	0.173448	2.30756	92219.5	413.683	237.47	9.45442	651.293
7.2	0.313323	0.173425	2.30786	92243.7	413.843	237.559	9.45854	651.542
7.21	0.313365	0.173403	2.30816	92267.8	414.002	237.649	9.46265	651.791
7.22	0.313408	0.17338	2.30846	92291.9	414.162	237.738	9.46676	652.04
7.23	0.31345	0.173357	2.30876	92316	414.321	237.827	9.47086	652.288
7.24	0.313492	0.173334	2.30905	92340.1	414.48	237.916	9.47495	652.536
7.25	0.313535	0.173312	2.30935	92364.1	414.639	238.005	9.47904	652.784
7.26	0.313577	0.173289	2.30965	92388.1	414.797	238.094	9.48312	653.032
7.27	0.313619	0.173267	2.30995	92412.1	414.956	238.183	9.48719	653.28
7.28	0.313661	0.173244	2.31025	92436.1	415.114	238.272	9.49126	653.527
7.29	0.313703	0.173222	2.31054	92460.1	415.273	238.361	9.49532	653.774
7.3	0.313745	0.173199	2.31084	92484	415.431	238.449	9.49937	654.021
7.31	0.313787	0.173177	2.31114	92507.9	415.589	238.538	9.50341	654.268
7.32	0.313829	0.173154	2.31143	92531.7	415.747	238.626	9.50745	654.515
7.33	0.313871	0.173132	2.31173	92555.6	415.904	238.715	9.51148	654.761
7.34	0.313913	0.173109	2.31202	92579.4	416.062	238.803	9.5155	655.007
7.35	0.313954	0.173087	2.31232	92603.2	416.219	238.891	9.51952	655.253
7.36	0.313996	0.173065	2.31261	92627	416.377	238.979	9.52353	655.498
7.37	0.314038	0.173043	2.31291	92650.7	416.534	239.068	9.52753	655.744
7.38	0.314079	0.17302	2.3132	92674.4	416.691	239.156	9.53153	655.989
7.39	0.314121	0.172998	2.3135	92698.1	416.848	239.244	9.53551	656.234
7.4	0.314163	0.172976	2.31379	92721.8	417.004	239.331	9.53949	656.478
7.41	0.314204	0.172954	2.31408	92745.5	417.161	239.419	9.54347	656.723
7.42	0.314245	0.172932	2.31438	92769.1	417.317	239.507	9.54743	656.967
7.43	0.314287	0.17291	2.31467	92792.7	417.474	239.595	9.55139	657.211
7.44	0.314328	0.172888	2.31496	92816.3	417.63	239.682	9.55534	657.455
7.45	0.314369	0.172866	2.31525	92839.8	417.786	239.77	9.55928	657.699
7.46	0.314411	0.172844	2.31554	92863.3	417.941	239.857	9.56322	657.942
7.47	0.314452	0.172822	2.31583	92886.8	418.097	239.944	9.56715	658.185
7.48	0.314493	0.1728	2.31613	92910.3	418.253	240.032	9.57107	658.428
7.49	0.314534	0.172778	2.31642	92933.8	418.408	240.119	9.57499	658.671
7.5	0.314575	0.172756	2.31671	92957.2	418.563	240.206	9.57889	658.913
7.51	0.314616	0.172735	2.317	92980.6	418.718	240.293	9.58279	659.155
7.52	0.314657	0.172713	2.31728	93004	418.873	240.38	9.58669	659.398
7.53	0.314698	0.172691	2.31757	93027.3	419.028	240.467	9.59057	659.639
7.54	0.314739	0.17267	2.31786	93050.6	419.183	240.554	9.59445	659.881
7.55	0.314779	0.172648	2.31815	93073.9	419.337	240.64	9.59832	660.122
7.56	0.31482	0.172626	2.31844	93097.2	419.492	240.727	9.60218	660.364
7.57	0.314861	0.172605	2.31873	93120.5	419.646	240.814	9.60604	660.604
7.58	0.314901	0.172583	2.31901	93143.7	419.8	240.9	9.60989	660.845
7.59	0.314942	0.172562	2.3193	93166.9	419.954	240.987	9.61373	661.086
7.6	0.314983	0.17254	2.31959	93190.1	420.108	241.073	9.61756	661.326
7.61	0.315023	0.172519	2.31987	93213.3	420.262	241.159	9.62139	661.566
7.62	0.315064	0.172497	2.32016	93236.4	420.415	241.246	9.6252	661.806
7.63	0.315104	0.172476	2.32044	93259.5	420.569	241.332	9.62902	662.046
7.64	0.315144	0.172454	2.32073	93282.6	420.722	241.418	9.63282	662.285
7.65	0.315185	0.172433	2.32101	93305.7	420.875	241.504	9.63661	662.524
7.66	0.315225	0.172412	2.3213	93328.7	421.028	241.59	9.6404	662.763
7.67	0.315265	0.172391	2.32158	93351.7	421.181	241.675	9.64418	663.002
7.68	0.315305	0.172369	2.32187	93374.7	421.334	241.761	9.64796	663.24
7.69	0.315345	0.172348	2.32215	93397.7	421.486	241.847	9.65172	663.479
7.7	0.315385	0.172327	2.32243	93420.6	421.639	241.933	9.65548	663.717
7.71	0.315425	0.172306	2.32272	93443.5	421.791	242.018	9.65923	663.955
7.72	0.315465	0.172285	2.323	93466.4	421.943	242.104	9.66297	664.192
7.73	0.315505	0.172264	2.32328	93489.3	422.095	242.189	9.66671	664.43
7.74	0.315545	0.172243	2.32356	93512.1	422.247	242.274	9.67043	664.667
7.75	0.315585	0.172222	2.32384	93534.9	422.399	242.36	9.67415	664.904
7.76	0.315625	0.172201	2.32413	93557.7	422.55	242.445	9.67787	665.141
7.77	0.315665	0.17218	2.32441	93580.5	422.702	242.53	9.68157	665.378
7.78	0.315704	0.172159	2.32469	93603.2	422.853	242.615	9.68527	665.614
7.79	0.315744	0.172138	2.32497	93626	423.004	242.7	9.68896	665.85
7.8	0.315783	0.172117	2.32525	93648.7	423.155	242.785	9.69264	666.086
7.81	0.315823	0.172096	2.32553	93671.3	423.306	242.869	9.69631	666.322
7.82	0.315862	0.172075	2.32581	93694	423.457	242.954	9.69998	666.557
7.83	0.315902	0.172055	2.32608	93716.6	423.607	243.039	9.70364	666.793
7.84	0.315941	0.172034	2.32636	93739.2	423.758	243.123	9.70729	667.028
7.85	0.315981	0.172013	2.32664	93761.8	423.908	243.208	9.71093	667.263
7.86	0.31602	0.171992	2.32692	93784.4	424.058	243.292	9.71457	667.497
7.87	0.316059	0.171972	2.3272	93806.9	424.208	243.377	9.7182	667.732
7.88	0.316098	0.171951	2.32747	93829.4	424.358	243.461	9.72182	667.966
7.89	0.316138	0.171931	2.32775	93851.9	424.508	243.545	9.72543	668.2
7.9	0.316177	0.17191	2.32803	93874.3	424.657	243.629	9.72903	668.434
7.91	0.316216	0.171889	2.3283	93896.8	424.807	243.714	9.73263	668.667
7.92	0.316255	0.171869	2.32858	93919.2	424.956	243.798	9.73622	668.901
7.93	0.316294	0.171849	2.32886	93941.6	425.105	243.882	9.7398	669.134
7.94	0.316333	0.171828	2.32913	93964	425.255	243.965	9.74337	669.367
7.95	0.316372	0.171808	2.32941	93986.3	425.403	244.049	9.74694	669.6
7.96	0.31641	0.171787	2.32968	94008.6	425.552	244.133	9.7505	669.832
7.97	0.316449	0.171767	2.32995	94030.9	425.701	244.217	9.75405	670.065
7.98	0.316488	0.171747	2.33023	94053.2	425.849	244.3	9.75759	670.297
7.99	0.316527	0.171726	2.3305	94075.4	425.998	244.384	9.76113	670.529
8	0.316565	0.171706	2.33078	94097.6	426.146	244.467	9.76465	670.76
8.01	0.316604	0.171686	2.33105	94119.8	426.294	244.55	9.76817	670.992
8.02	0.316642	0.171666	2.33132	94142	426.442	244.634	9.77168	671.223
8.03	0.316681	0.171646	2.33159	94164.2	426.59	244.717	9.77519	671.454
8.04	0.316719	0.171625	2.33187	94186.3	426.738	244.8	9.77868	671.685
8.05	0.316758	0.171605	2.33214	94208.4	426.885	244.883	9.78217	671.915
8.06	0.316796	0.171585	2.33241	94230.5	427.032	244.966	9.78565	672.146
8.07	0.316835	0.171565	2.33268	94252.6	427.18	245.049	9.78912	672.376
8.08	0.316873	0.171545	2.33295	94274.6	427.327	245.132	9.79258	672.606
8.09	0.316911	0.171525	2.33322	94296.6	427.474	245.215	9.79604	672.836
8.1	0.316949	0.171505	2.33349	94318.6	427.621	245.297	9.79949	673.065
8.11	0.316987	0.171485	2.33376	94340.6	427.767	245.38	9.80293	673.295
8.12	0.317025	0.171465	2.33403	94362.5	427.914	245.463	9.80636	673.524
8.13	0.317063	0.171446	2.3343	94384.4	428.06	245.545	9.80979	673.753
8.14	0.317101	0.171426	2.33457	94406.3	428.207	245.628	9.8132	673.982
8.15	0.317139	0.171406	2.33484	94428.2	428.353	245.71	9.81661	674.21
8.16	0.317177	0.171386	2.33511	94450	428.499	245.792	9.82001	674.439
8.17	0.317215	0.171366	2.33537	94471.9	428.645	245.875	9.82341	674.667
8.18	0.317253	0.171347	2.33564	94493.7	428.791	245.957	9.82679	674.895
8.19	0.317291	0.171327	2.33591	94515.4	428.936	246.039	9.83017	675.122
8.2	0.317328	0.171307	2.33618	94537.2	429.082	246.121	9.83354	675.35
8.21	0.317366	0.171288	2.33644	94558.9	429.227	246.203	9.8369	675.577
8.22	0.317404	0.171268	2.33671	94580.6	429.372	246.285	9.84025	675.804
8.23	0.317441	0.171248	2.33698	94602.3	429.517	246.366	9.8436	676.031
8.24	0.317479	0.171229	2.33724	94624	429.662	246.448	9.84694	676.258
8.25	0.317516	0.171209	2.33751	94645.6	429.807	246.53	9.85027	676.484
8.26	0.317554	0.17119	2.33777	94667.3	429.952	246.611	9.85359	676.71
8.27	0.317591	0.17117	2.33804	94688.9	430.097	246.693	9.8569	676.937
8.28	0.317629	0.171151	2.3383	94710.4	430.241	246.774	9.86021	677.162
8.29	0.317666	0.171132	2.33857	94732	430.385	246.856	9.86351	677.388
8.3	0.317703	0.171112	2.33883	94753.5	430.529	246.937	9.86679	677.613
8.31	0.31774	0.171093	2.33909	94775	430.673	247.018	9.87008	677.839
8.32	0.317778	0.171073	2.33936	94796.5	430.817	247.1	9.87335	678.064
8.33	0.317815	0.171054	2.33962	94817.9	430.961	247.181	9.87662	678.289
8.34	0.317852	0.171035	2.33988	94839.4	431.105	247.262	9.87988	678.513
8.35	0.317889	0.171016	2.34015	94860.8	431.248	247.343	9.88313	678.738
8.36	0.317926	0.170996	2.34041	94882.2	431.391	247.424	9.88637	678.962
8.37	0.317963	0.170977	2.34067	94903.5	431.535	247.504	9.8896	679.186
8.38	0.318	0.170958	2.34093	94924.9	431.678	247.585	9.89283	679.41
8.39	0.318037	0.170939	2.34119	94946.2	431.821	247.666	9.89605	679.633
8.4	0.318073	0.17092	2.34145	94967.5	431.964	247.746	9.89926	679.857
8.41	0.31811	0.170901	2.34171	94988.8	432.106	247.827	9.90246	680.08
8.42	0.318147	0.170882	2.34197	95010	432.249	247.908	9.90565	680.303
8.43	0.318183	0.170863	2.34223	95031.3	432.391	247.988	9.90884	680.525
8.44	0.31822	0.170844	2.34249	95052.5	432.533	248.068	9.91202	680.748
8.45	0.318257	0.170825	2.34275	95073.6	432.676	248.149	9.91519	680.97
8.46	0.318293	0.170806	2.34301	95094.8	432.818	248.229	9.91835	681.193
8.47	0.31833	0.170787	2.34327	95115.9	432.959	248.309	9.9215	681.415
8.48	0.318366	0.170768	2.34353	95137.1	433.101	248.389	9.92465	681.636
8.49	0.318403	0.170749	2.34379	95158.1	433.243	248.469	9.92779	681.858
8.5	0.318439	0.17073	2.34405	95179.2	433.384	248.549	9.93092	682.079
8.51	0.318475	0.170712	2.3443	95200.3	433.526	248.629	9.93404	682.3
8.52	0.318512	0.170693	2.34456	95221.3	433.667	248.709	9.93715	682.521
8.53	0.318548	0.170674	2.34482	95242.3	433.808	248.788	9.94026	682.742
8.54	0.318584	0.170655	2.34507	95263.3	433.949	248.868	9.94336	682.963
8.55	0.31862	0.170637	2.34533	95284.2	434.09	248.948	9.94645	683.183
8.56	0.318656	0.170618	2.34559	95305.2	434.23	249.027	9.94953	683.403
8.57	0.318692	0.170599	2.34584	95326.1	434.371	249.107	9.9526	683.623
8.58	0.318728	0.170581	2.3461	95347	434.512	249.186	9.95567	683.843
8.59	0.318764	0.170562	2.34635	95367.8	434.652	249.266	9.95873	684.063
8.6	0.3188	0.170544	2.34661	95388.7	434.792	249.345	9.96178	684.282
8.61	0.318836	0.170525	2.34686	95409.5	434.932	249.424	9.96482	684.501
8.62	0.318872	0.170507	2.34712	95430.3	435.072	249.503	9.96785	684.72
8.63	0.318908	0.170488	2.34737	95451.1	435.212	249.582	9.97088	684.939
8.64	0.318943	0.17047	2.34762	95471.8	435.351	249.661	9.9739	685.157
8.65	0.318979	0.170451	2.34788	95492.6	435.491	249.74	9.97691	685.376
8.66	0.319015	0.170433	2.34813	95513.3	435.63	249.819	9.97991	685.594
8.67	0.31905	0.170414	2.34838	95534	435.77	249.898	9.9829	685.812
8.68	0.319086	0.170396	2.34864	95554.7	435.909	249.977	9.98589	686.03
8.69	0.319121	0.170378	2.34889	95575.3	436.048	250.055	9.98887	686.247
8.7	0.319157	0.170359	2.34914	95595.9	436.187	250.134	9.99184	686.465
8.71	0.319192	0.170341	2.34939	95616.5	436.325	250.212	9.9948	686.682
8.72	0.319228	0.170323	2.34964	95637.1	436.464	250.291	9.99775	686.899
8.73	0.319263	0.170305	2.3499	95657.7	436.602	250.369	10.0007	687.116
8.74	0.319298	0.170287	2.35015	95678.2	436.741	250.448	10.0036	687.332
8.75	0.319334	0.170268	2.3504	95698.7	436.879	250.526	10.0066	687.549
8.76	0.319369	0.17025	2.35065	95719.2	437.017	250.604	10.0095	687.765
8.77	0.319404	0.170232	2.3509	95739.7	437.155	250.682	10.0124	687.981
8.78	0.319439	0.170214	2.35115	95760.1	437.293	250.76	10.0153	688.197
8.79	0.319474	0.170196	2.3514	95780.5	437.431	250.839	10.0182	688.412
8.8	0.319509	0.170178	2.35164	95800.9	437.568	250.916	10.0211	688.628
8.81	0.319544	0.17016	2.35189	95821.3	437.706	250.994	10.024	688.843
8.82	0.319579	0.170142	2.35214	95841.7	437.843	251.072	10.0268	689.058
8.83	0.319614	0.170124	2.35239	95862	437.98	251.15	10.0297	689.273
8.84	0.319649	0.170106	2.35264	95882.3	438.117	251.228	10.0326	689.487
8.85	0.319684	0.170088	2.35289	95902.6	438.254	251.305	10.0354	689.702
8.86	0.319719	0.17007	2.35313	95922.9	438.391	251.383	10.0383	689.916
8.87	0.319754	0.170052	2.35338	95943.2	438.528	251.46	10.0411	690.13
8.88	0.319788	0.170035	2.35363	95963.4	438.664	251.538	10.0439	690.344
8.89	0.319823	0.170017	2.35387	95983.6	438.801	251.615	10.0467	690.557
8.9	0.319858	0.169999	2.35412	96003.8	438.937	251.692	10.0495	690.771
8.91	0.319892	0.169981	2.35437	96023.9	439.073	251.77	10.0523	690.984
8.92	0.319927	0.169964	2.35461	96044.1	439.209	251.847	10.0551	691.197
8.93	0.319961	0.169946	2.35486	96064.2	439.345	251.924	10.0579	691.41
8.94	0.319996	0.169928	2.3551	96084.3	439.481	252.001	10.0607	691.623
8.95	0.32003	0.169911	2.35535	96104.4	439.617	252.078	10.0635	691.835
8.96	0.320064	0.169893	2.35559	96124.4	439.752	252.155	10.0662	692.048
8.97	0.320099	0.169875	2.35584	96144.5	439.888	252.232	10.069	692.26
8.98	0.320133	0.169858	2.35608	96164.5	440.023	252.309	10.0717	692.472
8.99	0.320167	0.16984	2.35632	96184.5	440.158	252.385	10.0745	692.683
9	0.320201	0.169823	2.35657	96204.5	440.293	252.462	10.0772	692.895
9.01	0.320235	0.169805	2.35681	96224.4	440.428	252.539	10.0799	693.106
9.02	0.32027	0.169788	2.35705	96244.3	440.563	252.615	10.0826	693.318
9.03	0.320304	0.16977	2.3573	96264.2	440.698	252.692	10.0853	693.528
9.04	0.320338	0.169753	2.35754	96284.1	440.832	252.768	10.088	693.739
9.05	0.320372	0.169735	2.35778	96304	440.967	252.844	10.0907	693.95
9.06	0.320406	0.169718	2.35802	96323.8	441.101	252.921	10.0934	694.16
9.07	0.320439	0.169701	2.35826	96343.6	441.235	252.997	10.0961	694.37
9.08	0.320473	0.169683	2.3585	96363.4	441.369	253.073	10.0987	694.58
9.09	0.320507	0.169666	2.35875	96383.2	441.503	253.149	10.1014	694.79
9.1	0.320541	0.169649	2.35899	96403	441.637	253.225	10.104	695
9.11	0.320575	0.169632	2.35923	96422.7	441.771	253.301	10.1067	695.209
9.12	0.320608	0.169614	2.35947	96442.4	441.904	253.377	10.1093	695.419
9.13	0.320642	0.169597	2.35971	96462.1	442.038	253.453	10.1119	695.628
9.14	0.320676	0.16958	2.35995	96481.8	442.171	253.529	10.1145	695.837
9.15	0.320709	0.169563	2.36019	96501.4	442.304	253.604	10.1171	696.045
9.16	0.320743	0.169546	2.36042	96521.1	442.437	253.68	10.1197	696.254
9.17	0.320776	0.169529	2.36066	96540.7	442.57	253.756	10.1223	696.462
9.18	0.32081	0.169512	2.3609	96560.3	442.703	253.831	10.1249	696.67
9.19	0.320843	0.169494	2.36114	96579.8	442.835	253.907	10.1275	696.878
9.2	0.320876	0.169477	2.36138	96599.4	442.968	253.982	10.1301	697.086
9.21	0.32091	0.16946	2.36162	96618.9	443.1	254.057	10.1326	697.294
9.22	0.320943	0.169443	2.36185	96638.4	443.233	254.133	10.1352	697.501
9.23	0.320976	0.169426	2.36209	96657.9	443.365	254.208	10.1377	697.708
9.24	0.321009	0.16941	2.36233	96677.3	443.497	254.283	10.1403	697.915
9.25	0.321042	0.169393	2.36256	96696.8	443.629	254.358	10.1428	698.122
9.26	0.321076	0.169376	2.3628	96716.2	443.761	254.433	10.1453	698.329
9.27	0.321109	0.169359	2.36304	96735.6	443.893	254.508	10.1478	698.535
9.28	0.321142	0.169342	2.36327	96755	444.024	254.583	10.1503	698.741
9.29	0.321175	0.169325	2.36351	96774.3	444.156	254.658	10.1528	698.947
9.3	0.321208	0.169308	2.36374	96793.7	444.287	254.733	10.1553	699.153
9.31	0.32124	0.169292	2.36398	96813	444.418	254.807	10.1578	699.359
9.32	0.321273	0.169275	2.36421	96832.3	444.549	254.882	10.1603	699.564
9.33	0.321306	0.169258	2.36445	96851.6	444.68	254.957	10.1627	699.77
9.34	0.321339	0.169241	2.36468	96870.8	444.811	255.031	10.1652	699.975
9.35	0.321372	0.169225	2.36491	96890	444.942	255.106	10.1676	700.18
9.36	0.321404	0.169208	2.36515	96909.2	445.072	255.18	10.1701	700.385
9.37	0.321437	0.169192	2.36538	96928.4	445.203	255.254	10.1725	700.589
9.38	0.32147	0.169175	2.36561	96947.6	445.333	255.329	10.1749	700.794
9.39	0.321502	0.169158	2.36585	96966.8	445.463	255.403	10.1773	700.998
9.4	0.321535	0.169142	2.36608	96985.9	445.594	255.477	10.1798	701.202
9.41	0.321567	0.169125	2.36631	97005	445.724	255.551	10.1822	701.406
9.42	0.3216	0.169109	2.36654	97024.1	445.853	255.625	10.1845	701.609
9.43	0.321632	0.169092	2.36678	97043.1	445.983	255.699	10.1869	701.813
9.44	0.321664	0.169076	2.36701	97062.2	446.113	255.773	10.1893	702.016
9.45	0.321697	0.169059	2.36724	97081.2	446.242	255.847	10.1917	702.219
9.46	0.321729	0.169043	2.36747	97100.2	446.372	255.921	10.194	702.422
9.47	0.321761	0.169027	2.3677	97119.2	446.501	255.995	10.1964	702.625
9.48	0.321794	0.16901	2.36793	97138.2	446.63	256.068	10.1987	702.828
9.49	0.321826	0.168994	2.36816	97157.1	446.759	256.142	10.2011	703.03
9.5	0.321858	0.168977	2.36839	97176	446.888	256.216	10.2034	703.232
9.51	0.32189	0.168961	2.36862	97194.9	447.017	256.289	10.2057	703.434
9.52	0.321922	0.168945	2.36885	97213.8	447.146	256.362	10.208	703.636
9.53	0.321954	0.168929	2.36908	97232.7	447.274	256.436	10.2103	703.838
9.54	0.321986	0.168912	2.36931	97251.5	447.403	256.509	10.2126	704.039
9.55	0.322018	0.168896	2.36954	97270.3	447.531	256.582	10.2149	704.241
9.56	0.32205	0.16888	2.36976	97289.1	447.659	256.656	10.2172	704.442
9.57	0.322082	0.168864	2.36999	97307.9	447.787	256.729	10.2195	704.643
9.58	0.322113	0.168848	2.37022	97326.7	447.915	256.802	10.2217	704.844
9.59	0.322145	0.168832	2.37045	97345.4	448.043	256.875	10.224	705.044
9.6	0.322177	0.168815	2.37067	97364.1	448.171	256.948	10.2263	705.245
9.61	0.322209	0.168799	2.3709	97382.8	448.298	257.021	10.2285	705.445
9.62	0.32224	0.168783	2.37113	97401.5	448.426	257.094	10.2307	705.645
9.63	0.322272	0.168767	2.37136	97420.2	448.553	257.166	10.233	705.845
9.64	0.322303	0.168751	2.37158	97438.8	448.681	257.239	10.2352	706.044
9.65	0.322335	0.168735	2.37181	97457.4	448.808	257.312	10.2374	706.244
9.66	0.322366	0.168719	2.37203	97476	448.935	257.384	10.2396	706.443
9.67	0.322398	0.168703	2.37226	97494.6	449.062	257.457	10.2418	706.642
9.68	0.322429	0.168687	2.37248	97513.2	449.188	257.53	10.244	706.841
9.69	0.322461	0.168672	2.37271	97531.7	449.315	257.602	10.2461	707.04
9.7	0.322492	0.168656	2.37293	97550.2	449.442	257.674	10.2483	707.239
9.71	0.322523	0.16864	2.37316	97568.7	449.568	257.747	10.2505	707.437
9.72	0.322555	0.168624	2.37338	97587.2	449.694	257.819	10.2526	707.635
9.73	0.322586	0.168608	2.37361	97605.7	449.821	257.891	10.2548	707.834
9.74	0.322617	0.168592	2.37383	97624.1	449.947	257.963	10.2569	708.031
9.75	0.322648	0.168577	2.37405	97642.5	450.073	258.035	10.2591	708.229
9.76	0.322679	0.168561	2.37428	97660.9	450.198	258.107	10.2612	708.427
9.77	0.32271	0.168545	2.3745	97679.3	450.324	258.179	10.2633	708.624
9.78	0.322741	0.168529	2.37472	97697.7	450.45	258.251	10.2654	708.821
9.79	0.322772	0.168514	2.37495	97716	450.575	258.323	10.2675	709.018
9.8	0.322803	0.168498	2.37517	97734.3	450.701	258.395	10.2696	709.215
9.81	0.322834	0.168482	2.37539	97752.6	450.826	258.467	10.2717	709.412
9.82	0.322865	0.168467	2.37561	97770.9	450.951	258.538	10.2738	709.608
9.83	0.322896	0.168451	2.37583	97789.2	451.076	258.61	10.2758	709.805
9.84	0.322927	0.168436	2.37605	97807.4	451.201	258.682	10.2779	710.001
9.85	0.322957	0.16842	2.37627	97825.7	451.326	258.753	10.2799	710.197
9.86	0.322988	0.168405	2.3765	97843.9	451.451	258.824	10.282	710.393
9.87	0.323019	0.168389	2.37672	97862	451.575	258.896	10.284	710.588
9.88	0.323049	0.168374	2.37694	97880.2	451.7	258.967	10.2861	710.784
9.89	0.32308	0.168358	2.37716	97898.4	451.824	259.038	10.2881	710.979
9.9	0.323111	0.168343	2.37738	97916.5	451.948	259.11	10.2901	711.174
9.91	0.323141	0.168327	2.3776	97934.6	452.072	259.181	10.2921	711.369
9.92	0.323172	0.168312	2.37781	97952.7	452.196	259.252	10.2941	711.564
9.93	0.323202	0.168297	2.37803	97970.7	452.32	259.323	10.2961	711.758
9.94	0.323232	0.168281	2.37825	97988.8	452.444	259.394	10.2981	711.953
9.95	0.323263	0.168266	2.37847	98006.8	452.568	259.465	10.3	712.147
9.96	0.323293	0.168251	2.37869	98024.8	452.691	259.536	10.302	712.341
9.97	0.323323	0.168235	2.37891	98042.8	452.815	259.607	10.304	712.535
9.98	0.323354	0.16822	2.37912	98060.8	452.938	259.677	10.3059	712.729
9.99	0.323384	0.168205	2.37934	98078.7	453.061	259.748	10.3079	712.922
10	0.323414	0.168189	2.37956	98096.6	453.184	259.819	10.3098	713.116
10.01	0.323444	0.168174	2.37978	98114.6	453.307	259.889	10.3117	713.309
10.02	0.323474	0.168159	2.37999	98132.4	453.43	259.96	10.3137	713.502
10.03	0.323504	0.168144	2.38021	98150.3	453.553	260.03	10.3156	713.695
10.04	0.323534	0.168129	2.38043	98168.2	453.676	260.101	10.3175	713.888
10.05	0.323564	0.168114	2.38064	98186	453.798	260.171	10.3194	714.08
10.06	0.323594	0.168099	2.38086	98203.8	453.921	260.241	10.3213	714.272
10.07	0.323624	0.168083	2.38107	98221.6	454.043	260.312	10.3231	714.465
10.08	0.323654	0.168068	2.38129	98239.4	454.165	260.382	10.325	714.657
10.09	0.323684	0.168053	2.3815	98257.1	454.287	260.452	10.3269	714.848
10.1	0.323714	0.168038	2.38172	98274.9	454.409	260.522	10.3287	715.04
10.11	0.323743	0.168023	2.38193	98292.6	454.531	260.592	10.3306	715.232
10.12	0.323773	0.168008	2.38215	98310.3	454.653	260.662	10.3324	715.423
10.13	0.323803	0.167993	2.38236	98328	454.774	260.732	10.3343	715.614
10.14	0.323832	0.167978	2.38258	98345.6	454.896	260.802	10.3361	715.805
10.15	0.323862	0.167964	2.38279	98363.3	455.017	260.872	10.3379	715.996
10.16	0.323892	0.167949	2.383	98380.9	455.139	260.941	10.3397	716.186
10.17	0.323921	0.167934	2.38322	98398.5	455.26	261.011	10.3415	716.377
10.18	0.323951	0.167919	2.38343	98416.1	455.381	261.081	10.3433	716.567
10.19	0.32398	0.167904	2.38364	98433.7	455.502	261.15	10.3451	716.757
10.2	0.32401	0.167889	2.38385	98451.2	455.623	261.22	10.3469	716.947
10.21	0.324039	0.167874	2.38407	98468.7	455.743	261.289	10.3487	717.137
10.22	0.324068	0.16786	2.38428	98486.3	455.864	261.359	10.3505	717.327
10.23	0.324098	0.167845	2.38449	98503.7	455.985	261.428	10.3522	717.516
10.24	0.324127	0.16783	2.3847	98521.2	456.105	261.497	10.354	717.706
10.25	0.324156	0.167816	2.38491	98538.7	456.225	261.567	10.3557	717.895
10.26	0.324185	0.167801	2.38512	98556.1	456.345	261.636	10.3575	718.084
10.27	0.324215	0.167786	2.38533	98573.5	456.466	261.705	10.3592	718.272
10.28	0.324244	0.167771	2.38555	98590.9	456.585	261.774	10.3609	718.461
10.29	0.324273	0.167757	2.38576	98608.3	456.705	261.843	10.3626	718.65
10.3	0.324302	0.167742	2.38597	98625.6	456.825	261.912	10.3643	718.838
10.31	0.324331	0.167728	2.38618	98643	456.945	261.981	10.366	719.026
10.32	0.32436	0.167713	2.38639	98660.3	457.064	262.05	10.3677	719.214
10.33	0.324389	0.167699	2.38659	98677.6	457.184	262.119	10.3694	719.402
10.34	0.324418	0.167684	2.3868	98694.9	457.303	262.188	10.3711	719.589
10.35	0.324446	0.16767	2.38701	98712.2	457.422	262.256	10.3727	719.777
10.36	0.324475	0.167655	2.38722	98729.4	457.541	262.325	10.3744	719.964
10.37	0.324504	0.167641	2.38743	98746.6	457.66	262.393	10.3761	720.151
10.38	0.324533	0.167626	2.38764	98763.8	457.779	262.462	10.3777	720.338
10.39	0.324562	0.167612	2.38785	98781	457.898	262.53	10.3793	720.525
10.4	0.32459	0.167597	2.38805	98798.2	458.017	262.599	10.381	720.712
10.41	0.324619	0.167583	2.38826	98815.4	458.135	262.667	10.3826	720.898
10.42	0.324648	0.167568	2.38847	98832.5	458.254	262.736	10.3842	721.084
10.43	0.324676	0.167554	2.38868	98849.6	458.372	262.804	10.3858	721.271
10.44	0.324705	0.16754	2.38888	98866.7	458.49	262.872	10.3874	721.457
10.45	0.324733	0.167525	2.38909	98883.8	458.608	262.94	10.389	721.642
10.46	0.324762	0.167511	2.3893	98900.9	458.726	263.008	10.3906	721.828
10.47	0.32479	0.167497	2.3895	98917.9	458.844	263.076	10.3922	722.014
10.48	0.324818	0.167483	2.38971	98934.9	458.962	263.144	10.3937	722.199
10.49	0.324847	0.167468	2.38991	98951.9	459.08	263.212	10.3953	722.384
10.5	0.324875	0.167454	2.39012	98968.9	459.197	263.28	10.3969	722.569
10.51	0.324903	0.16744	2.39032	98985.9	459.315	263.348	10.3984	722.754
10.52	0.324932	0.167426	2.39053	99002.8	459.432	263.416	10.3999	722.939
10.53	0.32496	0.167412	2.39073	99019.8	459.549	263.484	10.4015	723.123
10.54	0.324988	0.167398	2.39094	99036.7	459.666	263.551	10.403	723.307
10.55	0.325016	0.167383	2.39114	99053.6	459.783	263.619	10.4045	723.492
10.56	0.325044	0.167369	2.39135	99070.5	459.9	263.687	10.406	723.676
10.57	0.325072	0.167355	2.39155	99087.3	460.017	263.754	10.4075	723.859
10.58	0.3251	0.167341	2.39175	99104.2	460.134	263.822	10.409	724.043
10.59	0.325128	0.167327	2.39196	99121	460.25	263.889	10.4105	724.227
10.6	0.325156	0.167313	2.39216	99137.8	460.367	263.956	10.412	724.41
10.61	0.325184	0.167299	2.39236	99154.6	460.483	264.024	10.4135	724.593
10.62	0.325212	0.167285	2.39257	99171.4	460.6	264.091	10.4149	724.776
10.63	0.32524	0.167271	2.39277	99188.1	460.716	264.158	10.4164	724.959
10.64	0.325268	0.167257	2.39297	99204.9	460.832	264.225	10.4178	725.142
10.65	0.325296	0.167243	2.39317	99221.6	460.948	264.292	10.4193	725.325
10.66	0.325324	0.167229	2.39337	99238.3	461.064	264.359	10.4207	725.507
10.67	0.325351	0.167216	2.39358	99254.9	461.179	264.426	10.4221	725.689
10.68	0.325379	0.167202	2.39378	99271.6	461.295	264.493	10.4236	725.871
10.69	0.325407	0.167188	2.39398	99288.3	461.411	264.56	10.425	726.053
10.7	0.325434	0.167174	2.39418	99304.9	461.526	264.627	10.4264	726.235
10.71	0.325462	0.16716	2.39438	99321.5	461.641	264.694	10.4278	726.417
10.72	0.325489	0.167146	2.39458	99338.1	461.757	264.761	10.4292	726.598
10.73	0.325517	0.167133	2.39478	99354.6	461.872	264.827	10.4306	726.779
10.74	0.325544	0.167119	2.39498	99371.2	461.987	264.894	10.4319	726.961
10.75	0.325572	0.167105	2.39518	99387.7	462.102	264.96	10.4333	727.142
10.76	0.325599	0.167091	2.39538	99404.3	462.217	265.027	10.4347	727.322
10.77	0.325627	0.167078	2.39558	99420.8	462.331	265.093	10.436	727.503
10.78	0.325654	0.167064	2.39578	99437.2	462.446	265.16	10.4374	727.684
10.79	0.325681	0.16705	2.39598	99453.7	462.56	265.226	10.4387	727.864
10.8	0.325708	0.167037	2.39618	99470.2	462.675	265.293	10.44	728.044
10.81	0.325736	0.167023	2.39638	99486.6	462.789	265.359	10.4414	728.224
10.82	0.325763	0.167009	2.39657	99503	462.903	265.425	10.4427	728.404
10.83	0.32579	0.166996	2.39677	99519.4	463.017	265.491	10.444	728.584
10.84	0.325817	0.166982	2.39697	99535.8	463.131	265.557	10.4453	728.763
10.85	0.325844	0.166969	2.39717	99552.1	463.245	265.623	10.4466	728.943
10.86	0.325871	0.166955	2.39736	99568.5	463.359	265.689	10.4479	729.122
10.87	0.325898	0.166942	2.39756	99584.8	463.473	265.755	10.4491	729.301
10.88	0.325925	0.166928	2.39776	99601.1	463.586	265.821	10.4504	729.48
10.89	0.325952	0.166915	2.39796	99617.4	463.7	265.887	10.4517	729.659
10.9	0.325979	0.166901	2.39815	99633.7	463.813	265.953	10.4529	729.837
10.91	0.326006	0.166888	2.39835	99649.9	463.926	266.019	10.4542	730.016
10.92	0.326033	0.166874	2.39854	99666.2	464.039	266.084	10.4554	730.194
10.93	0.32606	0.166861	2.39874	99682.4	464.152	266.15	10.4567	730.372
10.94	0.326086	0.166848	2.39894	99698.6	464.265	266.216	10.4579	730.55
10.95	0.326113	0.166834	2.39913	99714.8	464.378	266.281	10.4591	730.728
10.96	0.32614	0.166821	2.39933	99730.9	464.491	266.347	10.4603	730.906
10.97	0.326167	0.166808	2.39952	99747.1	464.604	266.412	10.4615	731.083
10.98	0.326193	0.166794	2.39972	99763.2	464.716	266.477	10.4627	731.261
10.99	0.32622	0.166781	2.39991	99779.3	464.829	266.543	10.4639	731.438
11	0.326246	0.166768	2.40011	99795.4	464.941	266.608	10.4651	731.615
11.01	0.326273	0.166754	2.4003	99811.5	465.053	266.673	10.4663	731.792
11.02	0.3263	0.166741	2.40049	99827.6	465.165	266.739	10.4675	731.969
11.03	0.326326	0.166728	2.40069	99843.6	465.277	266.804	10.4686	732.145
11.04	0.326352	0.166715	2.40088	99859.6	465.389	266.869	10.4698	732.322
11.05	0.326379	0.166702	2.40107	99875.6	465.501	266.934	10.4709	732.498
11.06	0.326405	0.166688	2.40127	99891.6	465.613	266.999	10.4721	732.674
11.07	0.326432	0.166675	2.40146	99907.6	465.724	267.064	10.4732	732.85
11.08	0.326458	0.166662	2.40165	99923.6	465.836	267.129	10.4743	733.026
11.09	0.326484	0.166649	2.40185	99939.5	465.947	267.193	10.4755	733.202
11.1	0.32651	0.166636	2.40204	99955.4	466.059	267.258	10.4766	733.377
11.11	0.326537	0.166623	2.40223	99971.3	466.17	267.323	10.4777	733.553
11.12	0.326563	0.16661	2.40242	99987.2	466.281	267.388	10.4788	733.728
11.13	0.326589	0.166597	2.40261	100003	466.392	267.452	10.4799	733.903
11.14	0.326615	0.166584	2.4028	100019	466.503	267.517	10.481	734.078
11.15	0.326641	0.166571	2.403	100035	466.614	267.582	10.482	734.253
11.16	0.326667	0.166558	2.40319	100051	466.724	267.646	10.4831	734.427
11.17	0.326693	0.166545	2.40338	100066	466.835	267.71	10.4842	734.602
11.18	0.326719	0.166532	2.40357	100082	466.946	267.775	10.4852	734.776
11.19	0.326745	0.166519	2.40376	100098	467.056	267.839	10.4863	734.95
11.2	0.326771	0.166506	2.40395	100114	467.166	267.903	10.4873	735.124
11.21	0.326797	0.166493	2.40414	100129	467.277	267.968	10.4884	735.298
11.22	0.326823	0.16648	2.40433	100145	467.387	268.032	10.4894	735.472
11.23	0.326848	0.166467	2.40452	100161	467.497	268.096	10.4904	735.645
11.24	0.326874	0.166454	2.40471	100177	467.607	268.16	10.4914	735.819
11.25	0.3269	0.166441	2.4049	100192	467.716	268.224	10.4924	735.992
11.26	0.326926	0.166429	2.40508	100208	467.826	268.288	10.4934	736.165
11.27	0.326951	0.166416	2.40527	100224	467.936	268.352	10.4944	736.338
11.28	0.326977	0.166403	2.40546	100239	468.045	268.416	10.4954	736.511
11.29	0.327003	0.16639	2.40565	100255	468.155	268.48	10.4964	736.684
11.3	0.327028	0.166378	2.40584	100270	468.264	268.544	10.4973	736.856
11.31	0.327054	0.166365	2.40603	100286	468.373	268.608	10.4983	737.028
11.32	0.327079	0.166352	2.40621	100301	468.482	268.671	10.4993	737.201
11.33	0.327105	0.166339	2.4064	100317	468.591	268.735	10.5002	737.373
11.34	0.32713	0.166327	2.40659	100333	468.7	268.799	10.5012	737.545
11.35	0.327156	0.166314	2.40678	100348	468.809	268.862	10.5021	737.716
11.36	0.327181	0.166301	2.40696	100364	468.918	268.926	10.503	737.888
11.37	0.327206	0.166289	2.40715	100379	469.026	268.989	10.5039	738.06
11.38	0.327232	0.166276	2.40734	100394	469.135	269.052	10.5049	738.231
11.39	0.327257	0.166264	2.40752	100410	469.243	269.116	10.5058	738.402
11.4	0.327282	0.166251	2.40771	100425	469.352	269.179	10.5067	738.573
11.41	0.327307	0.166238	2.40789	100441	469.46	269.242	10.5076	738.744
11.42	0.327332	0.166226	2.40808	100456	469.568	269.306	10.5084	738.915
11.43	0.327358	0.166213	2.40826	100471	469.676	269.369	10.5093	739.085
11.44	0.327383	0.166201	2.40845	100487	469.784	269.432	10.5102	739.256
11.45	0.327408	0.166188	2.40863	100502	469.892	269.495	10.5111	739.426
11.46	0.327433	0.166176	2.40882	100517	470	269.558	10.5119	739.596
11.47	0.327458	0.166163	2.409	100533	470.107	269.621	10.5128	739.766
11.48	0.327483	0.166151	2.40919	100548	470.215	269.684	10.5136	739.936
11.49	0.327508	0.166139	2.40937	100563	470.322	269.747	10.5144	740.106
11.5	0.327533	0.166126	2.40956	100579	470.43	269.81	10.5153	740.275
11.51	0.327558	0.166114	2.40974	100594	470.537	269.873	10.5161	740.445
11.52	0.327583	0.166101	2.40992	100609	470.644	269.935	10.5169	740.614
11.53	0.327607	0.166089	2.41011	100624	470.751	269.998	10.5177	740.783
11.54	0.327632	0.166077	2.41029	100639	470.858	270.061	10.5185	740.952
11.55	0.327657	0.166064	2.41047	100655	470.965	270.123	10.5193	741.121
11.56	0.327682	0.166052	2.41066	100670	471.072	270.186	10.5201	741.29
11.57	0.327706	0.16604	2.41084	100685	471.179	270.248	10.5209	741.458
11.58	0.327731	0.166027	2.41102	100700	471.285	270.311	10.5217	741.626
11.59	0.327756	0.166015	2.4112	100715	471.392	270.373	10.5224	741.795
11.6	0.32778	0.166003	2.41138	100730	471.498	270.436	10.5232	741.963
11.61	0.327805	0.165991	2.41157	100745	471.604	270.498	10.5239	742.131
11.62	0.327829	0.165979	2.41175	100760	471.711	270.56	10.5247	742.299
11.63	0.327854	0.165966	2.41193	100775	471.817	270.622	10.5254	742.466
11.64	0.327878	0.165954	2.41211	100790	471.923	270.685	10.5262	742.634
11.65	0.327903	0.165942	2.41229	100805	472.029	270.747	10.5269	742.801
11.66	0.327927	0.16593	2.41247	100820	472.135	270.809	10.5276	742.968
11.67	0.327952	0.165918	2.41265	100835	472.24	270.871	10.5283	743.136
11.68	0.327976	0.165906	2.41283	100850	472.346	270.933	10.529	743.302
11.69	0.328	0.165893	2.41301	100865	472.451	270.995	10.5297	743.469
11.7	0.328025	0.165881	2.41319	100880	472.557	271.057	10.5304	743.636
11.71	0.328049	0.165869	2.41337	100895	472.662	271.119	10.5311	743.802
11.72	0.328073	0.165857	2.41355	100910	472.768	271.18	10.5318	743.969
11.73	0.328097	0.165845	2.41373	100925	472.873	271.242	10.5325	744.135
11.74	0.328121	0.165833	2.41391	100940	472.978	271.304	10.5331	744.301
11.75	0.328146	0.165821	2.41409	100955	473.083	271.365	10.5338	744.467
11.76	0.32817	0.165809	2.41427	100969	473.188	271.427	10.5344	744.633
11.77	0.328194	0.165797	2.41445	100984	473.292	271.489	10.5351	744.799
11.78	0.328218	0.165785	2.41463	100999	473.397	271.55	10.5357	744.964
11.79	0.328242	0.165773	2.41481	101014	473.502	271.612	10.5363	745.13
11.8	0.328266	0.165761	2.41498	101029	473.606	271.673	10.537	745.295
11.81	0.32829	0.16575	2.41516	101043	473.711	271.734	10.5376	745.46
11.82	0.328314	0.165738	2.41534	101058	473.815	271.796	10.5382	745.625
11.83	0.328338	0.165726	2.41552	101073	473.919	271.857	10.5388	745.79
11.84	0.328361	0.165714	2.41569	101087	474.023	271.918	10.5394	745.954
11.85	0.328385	0.165702	2.41587	101102	474.127	271.98	10.54	746.119
11.86	0.328409	0.16569	2.41605	101117	474.231	272.041	10.5406	746.283
11.87	0.328433	0.165678	2.41622	101132	474.335	272.102	10.5411	746.447
11.88	0.328456	0.165667	2.4164	101146	474.439	272.163	10.5417	746.612
11.89	0.32848	0.165655	2.41658	101161	474.543	272.224	10.5423	746.776
11.9	0.328504	0.165643	2.41675	101175	474.646	272.285	10.5428	746.939
11.91	0.328527	0.165631	2.41693	101190	474.75	272.346	10.5434	747.103
11.92	0.328551	0.16562	2.41711	101205	474.853	272.407	10.5439	747.267
11.93	0.328575	0.165608	2.41728	101219	474.956	272.468	10.5445	747.43
11.94	0.328598	0.165596	2.41746	101234	475.06	272.528	10.545	747.593
11.95	0.328622	0.165585	2.41763	101248	475.163	272.589	10.5455	747.757
11.96	0.328645	0.165573	2.41781	101263	475.266	272.65	10.546	747.92
11.97	0.328669	0.165561	2.41798	101277	475.369	272.71	10.5465	748.082
11.98	0.328692	0.16555	2.41816	101292	475.471	272.771	10.547	748.245
11.99	0.328715	0.165538	2.41833	101306	475.574	272.832	10.5475	748.408
12	0.328739	0.165526	2.4185	101321	475.677	272.892	10.548	748.57
12.01	0.328762	0.165515	2.41868	101335	475.779	272.953	10.5485	748.732
12.02	0.328785	0.165503	2.41885	101349	475.882	273.013	10.549	748.895
12.03	0.328809	0.165492	2.41903	101364	475.984	273.073	10.5494	749.057
12.04	0.328832	0.16548	2.4192	101378	476.087	273.134	10.5499	749.218
12.05	0.328855	0.165469	2.41937	101393	476.189	273.194	10.5504	749.38
12.06	0.328878	0.165457	2.41955	101407	476.291	273.254	10.5508	749.542
12.07	0.328902	0.165446	2.41972	101421	476.393	273.315	10.5513	749.703
12.08	0.328925	0.165434	2.41989	101436	476.495	273.375	10.5517	749.865
12.09	0.328948	0.165423	2.42006	101450	476.597	273.435	10.5521	750.026
12.1	0.328971	0.165411	2.42024	101464	476.698	273.495	10.5525	750.187
12.11	0.328994	0.1654	2.42041	101479	476.8	273.555	10.553	750.348
12.12	0.329017	0.165388	2.42058	101493	476.902	273.615	10.5534	750.509
12.13	0.32904	0.165377	2.42075	101507	477.003	273.675	10.5538	750.669
12.14	0.329063	0.165366	2.42092	101521	477.104	273.735	10.5542	750.83
12.15	0.329086	0.165354	2.4211	101536	477.206	273.795	10.5546	750.99
12.16	0.329109	0.165343	2.42127	101550	477.307	273.854	10.555	751.15
12.17	0.329131	0.165331	2.42144	101564	477.408	273.914	10.5553	751.311
12.18	0.329154	0.16532	2.42161	101578	477.509	273.974	10.5557	751.471
12.19	0.329177	0.165309	2.42178	101592	477.61	274.034	10.5561	751.63
12.2	0.3292	0.165297	2.42195	101606	477.711	274.093	10.5564	751.79
12.21	0.329223	0.165286	2.42212	101621	477.812	274.153	10.5568	751.95
12.22	0.329245	0.165275	2.42229	101635	477.912	274.212	10.5572	752.109
12.23	0.329268	0.165264	2.42246	101649	478.013	274.272	10.5575	752.268
12.24	0.329291	0.165252	2.42263	101663	478.113	274.331	10.5578	752.428
12.25	0.329313	0.165241	2.4228	101677	478.214	274.391	10.5582	752.587
12.26	0.329336	0.16523	2.42297	101691	478.314	274.45	10.5585	752.746
12.27	0.329358	0.165219	2.42314	101705	478.414	274.509	10.5588	752.904
12.28	0.329381	0.165208	2.42331	101719	478.515	274.569	10.5592	753.063
12.29	0.329403	0.165196	2.42348	101733	478.615	274.628	10.5595	753.221
12.3	0.329426	0.165185	2.42364	101747	478.715	274.687	10.5598	753.38
12.31	0.329448	0.165174	2.42381	101761	478.814	274.746	10.5601	753.538
12.32	0.329471	0.165163	2.42398	101775	478.914	274.805	10.5604	753.696
12.33	0.329493	0.165152	2.42415	101789	479.014	274.864	10.5607	753.854
12.34	0.329516	0.165141	2.42432	101803	479.114	274.923	10.5609	754.012
12.35	0.329538	0.16513	2.42449	101817	479.213	274.982	10.5612	754.17
12.36	0.32956	0.165119	2.42465	101831	479.312	275.041	10.5615	754.327
12.37	0.329582	0.165108	2.42482	101845	479.412	275.1	10.5618	754.485
12.38	0.329605	0.165097	2.42499	101859	479.511	275.159	10.562	754.642
12.39	0.329627	0.165086	2.42515	101872	479.61	275.218	10.5623	754.799
12.4	0.329649	0.165075	2.42532	101886	479.709	275.276	10.5625	754.956
12.41	0.329671	0.165064	2.42549	101900	479.808	275.335	10.5628	755.113
12.42	0.329693	0.165053	2.42565	101914	479.907	275.394	10.563	755.27
12.43	0.329716	0.165042	2.42582	101928	480.006	275.452	10.5633	755.426
12.44	0.329738	0.165031	2.42599	101942	480.105	275.511	10.5635	755.583
12.45	0.32976	0.16502	2.42615	101955	480.204	275.569	10.5637	755.739
12.46	0.329782	0.165009	2.42632	101969	480.302	275.628	10.564	755.896
12.47	0.329804	0.164998	2.42648	101983	480.401	275.686	10.5642	756.052
12.48	0.329826	0.164987	2.42665	101997	480.499	275.744	10.5644	756.208
12.49	0.329848	0.164976	2.42682	102010	480.597	275.803	10.5646	756.363
12.5	0.32987	0.164965	2.42698	102024	480.696	275.861	10.5648	756.519
12.51	0.329891	0.164954	2.42715	102038	480.794	275.919	10.565	756.675
12.52	0.329913	0.164944	2.42731	102051	480.892	275.977	10.5652	756.83
12.53	0.329935	0.164933	2.42747	102065	480.99	276.036	10.5654	756.986
12.54	0.329957	0.164922	2.42764	102079	481.088	276.094	10.5656	757.141
12.55	0.329979	0.164911	2.4278	102092	481.185	276.152	10.5658	757.296
12.56	0.330001	0.1649	2.42797	102106	481.283	276.21	10.566	757.451
12.57	0.330022	0.16489	2.42813	102120	481.381	276.268	10.5661	757.606
12.58	0.330044	0.164879	2.4283	102133	481.478	276.326	10.5663	757.76
12.59	0.330066	0.164868	2.42846	102147	481.576	276.384	10.5665	757.915
12.6	0.330087	0.164857	2.42862	102160	481.673	276.441	10.5666	758.069
12.61	0.330109	0.164847	2.42879	102174	481.771	276.499	10.5668	758.224
12.62	0.33013	0.164836	2.42895	102187	481.868	276.557	10.5669	758.378
12.63	0.330152	0.164825	2.42911	102201	481.965	276.615	10.5671	758.532
12.64	0.330174	0.164815	2.42927	102214	482.062	276.672	10.5672	758.686
12.65	0.330195	0.164804	2.42944	102228	482.159	276.73	10.5674	758.839
12.66	0.330217	0.164793	2.4296	102241	482.256	276.787	10.5675	758.993
12.67	0.330238	0.164783	2.42976	102255	482.353	276.845	10.5676	759.147
12.68	0.33026	0.164772	2.42992	102268	482.449	276.902	10.5678	759.3
12.69	0.330281	0.164761	2.43008	102282	482.546	276.96	10.5679	759.453
12.7	0.330302	0.164751	2.43025	102295	482.643	277.017	10.568	759.606
12.71	0.330324	0.16474	2.43041	102309	482.739	277.075	10.5681	759.759
12.72	0.330345	0.16473	2.43057	102322	482.835	277.132	10.5682	759.912
12.73	0.330366	0.164719	2.43073	102335	482.932	277.189	10.5683	760.065
12.74	0.330388	0.164709	2.43089	102349	483.028	277.246	10.5684	760.218
12.75	0.330409	0.164698	2.43105	102362	483.124	277.303	10.5685	760.37
12.76	0.33043	0.164687	2.43121	102375	483.22	277.361	10.5686	760.523
12.77	0.330451	0.164677	2.43137	102389	483.316	277.418	10.5687	760.675
12.78	0.330472	0.164666	2.43153	102402	483.412	277.475	10.5688	760.827
12.79	0.330494	0.164656	2.43169	102415	483.508	277.532	10.5689	760.979
12.8	0.330515	0.164646	2.43185	102429	483.604	277.589	10.569	761.131
12.81	0.330536	0.164635	2.43201	102442	483.699	277.646	10.5691	761.283
12.82	0.330557	0.164625	2.43217	102455	483.795	277.702	10.5691	761.434
12.83	0.330578	0.164614	2.43233	102468	483.89	277.759	10.5692	761.586
12.84	0.330599	0.164604	2.43249	102482	483.986	277.816	10.5693	761.737
12.85	0.33062	0.164593	2.43265	102495	484.081	277.873	10.5693	761.888
12.86	0.330641	0.164583	2.43281	102508	484.176	277.929	10.5694	762.039
12.87	0.330662	0.164573	2.43297	102521	484.271	277.986	10.5694	762.19
12.88	0.330683	0.164562	2.43313	102534	484.367	278.043	10.5695	762.341
12.89	0.330704	0.164552	2.43329	102548	484.462	278.099	10.5695	762.492
12.9	0.330725	0.164542	2.43344	102561	484.557	278.156	10.5696	762.643
12.91	0.330745	0.164531	2.4336	102574	484.651	278.212	10.5696	762.793
12.92	0.330766	0.164521	2.43376	102587	484.746	278.268	10.5697	762.944
12.93	0.330787	0.164511	2.43392	102600	484.841	278.325	10.5697	763.094
12.94	0.330808	0.1645	2.43407	102613	484.935	278.381	10.5697	763.244
12.95	0.330828	0.16449	2.43423	102626	485.03	278.437	10.5698	763.394
12.96	0.330849	0.16448	2.43439	102639	485.124	278.494	10.5698	763.544
12.97	0.33087	0.16447	2.43455	102652	485.219	278.55	10.5698	763.694
12.98	0.330891	0.164459	2.4347	102665	485.313	278.606	10.5698	763.843
12.99	0.330911	0.164449	2.43486	102678	485.407	278.662	10.5698	763.993
13	0.330932	0.164439	2.43502	102691	485.501	278.718	10.5699	764.142
13.01	0.330952	0.164429	2.43517	102704	485.595	278.774	10.5699	764.291
13.02	0.330973	0.164419	2.43533	102717	485.689	278.83	10.5699	764.441
13.03	0.330994	0.164409	2.43549	102730	485.783	278.886	10.5699	764.59
13.04	0.331014	0.164398	2.43564	102743	485.877	278.942	10.5699	764.738
13.05	0.331035	0.164388	2.4358	102756	485.971	278.998	10.5699	764.887
13.06	0.331055	0.164378	2.43595	102769	486.064	279.054	10.5699	765.036
13.07	0.331075	0.164368	2.43611	102782	486.158	279.109	10.5699	765.184
13.08	0.331096	0.164358	2.43626	102795	486.252	279.165	10.5699	765.333
13.09	0.331116	0.164348	2.43642	102808	486.345	279.221	10.5698	765.481
13.1	0.331137	0.164338	2.43657	102821	486.438	279.276	10.5698	765.629
13.11	0.331157	0.164328	2.43673	102834	486.532	279.332	10.5698	765.777
13.12	0.331177	0.164318	2.43688	102847	486.625	279.387	10.5698	765.925
13.13	0.331198	0.164308	2.43704	102859	486.718	279.443	10.5698	766.073
13.14	0.331218	0.164298	2.43719	102872	486.811	279.498	10.5697	766.221
13.15	0.331238	0.164288	2.43735	102885	486.904	279.554	10.5697	766.368
13.16	0.331258	0.164278	2.4375	102898	486.997	279.609	10.5697	766.516
13.17	0.331279	0.164268	2.43765	102911	487.089	279.664	10.5696	766.663
13.18	0.331299	0.164258	2.43781	102924	487.182	279.72	10.5696	766.81
13.19	0.331319	0.164248	2.43796	102936	487.275	279.775	10.5696	766.957
13.2	0.331339	0.164238	2.43811	102949	487.367	279.83	10.5695	767.104
13.21	0.331359	0.164228	2.43827	102962	487.46	279.885	10.5695	767.251
13.22	0.331379	0.164218	2.43842	102975	487.552	279.94	10.5694	767.398
13.23	0.331399	0.164208	2.43857	102987	487.645	279.995	10.5694	767.544
13.24	0.331419	0.164198	2.43873	103000	487.737	280.05	10.5693	767.691
13.25	0.331439	0.164188	2.43888	103013	487.829	280.105	10.5693	767.837
13.26	0.331459	0.164178	2.43903	103025	487.921	280.16	10.5692	767.983
13.27	0.331479	0.164168	2.43918	103038	488.013	280.215	10.5692	768.129
13.28	0.331499	0.164158	2.43934	103051	488.105	280.27	10.5691	768.275
13.29	0.331519	0.164149	2.43949	103063	488.197	280.325	10.569	768.421
13.3	0.331539	0.164139	2.43964	103076	488.289	280.379	10.569	768.567
13.31	0.331559	0.164129	2.43979	103088	488.381	280.434	10.5689	768.713
13.32	0.331579	0.164119	2.43994	103101	488.472	280.489	10.5688	768.858
13.33	0.331599	0.164109	2.44009	103114	488.564	280.543	10.5688	769.004
13.34	0.331618	0.1641	2.44025	103126	488.655	280.598	10.5687	769.149
13.35	0.331638	0.16409	2.4404	103139	488.747	280.652	10.5686	769.294
13.36	0.331658	0.16408	2.44055	103151	488.838	280.707	10.5685	769.439
13.37	0.331678	0.16407	2.4407	103164	488.929	280.761	10.5685	769.584
13.38	0.331697	0.164061	2.44085	103176	489.02	280.816	10.5684	769.729
13.39	0.331717	0.164051	2.441	103189	489.112	280.87	10.5683	769.874
13.4	0.331737	0.164041	2.44115	103201	489.203	280.924	10.5682	770.018
13.41	0.331756	0.164031	2.4413	103214	489.294	280.979	10.5681	770.163
13.42	0.331776	0.164022	2.44145	103226	489.385	281.033	10.568	770.307
13.43	0.331796	0.164012	2.4416	103239	489.475	281.087	10.5679	770.451
13.44	0.331815	0.164002	2.44175	103251	489.566	281.141	10.5678	770.595
13.45	0.331835	0.163993	2.4419	103264	489.657	281.195	10.5677	770.739
13.46	0.331854	0.163983	2.44205	103276	489.747	281.249	10.5676	770.883
13.47	0.331874	0.163973	2.4422	103289	489.838	281.303	10.5676	771.027
13.48	0.331893	0.163964	2.44234	103301	489.928	281.357	10.5674	771.17
13.49	0.331913	0.163954	2.44249	103313	490.019	281.411	10.5673	771.314
13.5	0.331932	0.163945	2.44264	103326	490.109	281.465	10.5672	771.457
13.51	0.331952	0.163935	2.44279	103338	490.199	281.519	10.5671	771.601
13.52	0.331971	0.163925	2.44294	103350	490.289	281.573	10.567	771.744
13.53	0.33199	0.163916	2.44309	103363	490.379	281.626	10.5669	771.887
13.54	0.33201	0.163906	2.44324	103375	490.469	281.68	10.5668	772.03
13.55	0.332029	0.163897	2.44338	103387	490.559	281.734	10.5667	772.173
13.56	0.332048	0.163887	2.44353	103400	490.649	281.787	10.5666	772.315
13.57	0.332068	0.163878	2.44368	103412	490.739	281.841	10.5665	772.458
13.58	0.332087	0.163868	2.44383	103424	490.829	281.894	10.5663	772.6
13.59	0.332106	0.163859	2.44397	103437	490.918	281.948	10.5662	772.743
13.6	0.332125	0.163849	2.44412	103449	491.008	282.001	10.5661	772.885
13.61	0.332144	0.16384	2.44427	103461	491.097	282.055	10.566	773.027
13.62	0.332164	0.16383	2.44441	103473	491.187	282.108	10.5659	773.169
13.63	0.332183	0.163821	2.44456	103486	491.276	282.161	10.5657	773.311
13.64	0.332202	0.163811	2.44471	103498	491.365	282.215	10.5656	773.453
13.65	0.332221	0.163802	2.44485	103510	491.455	282.268	10.5655	773.595
13.66	0.33224	0.163793	2.445	103522	491.544	282.321	10.5654	773.736
13.67	0.332259	0.163783	2.44515	103534	491.633	282.374	10.5652	773.878
13.68	0.332278	0.163774	2.44529	103546	491.722	282.427	10.5651	774.019
13.69	0.332297	0.163764	2.44544	103559	491.811	282.48	10.565	774.16
13.7	0.332316	0.163755	2.44558	103571	491.9	282.533	10.5648	774.301
13.71	0.332335	0.163746	2.44573	103583	491.988	282.586	10.5647	774.442
13.72	0.332354	0.163736	2.44587	103595	492.077	282.639	10.5646	774.583
13.73	0.332373	0.163727	2.44602	103607	492.166	282.692	10.5644	774.724
13.74	0.332392	0.163718	2.44616	103619	492.254	282.745	10.5643	774.865
13.75	0.332411	0.163708	2.44631	103631	492.343	282.798	10.5641	775.005
13.76	0.33243	0.163699	2.44645	103643	492.431	282.85	10.564	775.145
13.77	0.332449	0.16369	2.4466	103655	492.519	282.903	10.5639	775.286
13.78	0.332467	0.16368	2.44674	103667	492.608	282.956	10.5637	775.426
13.79	0.332486	0.163671	2.44689	103679	492.696	283.008	10.5636	775.566
13.8	0.332505	0.163662	2.44703	103691	492.784	283.061	10.5634	775.706
13.81	0.332524	0.163653	2.44718	103703	492.872	283.114	10.5633	775.846
13.82	0.332543	0.163643	2.44732	103715	492.96	283.166	10.5631	775.986
13.83	0.332561	0.163634	2.44746	103727	493.048	283.218	10.563	776.125
13.84	0.33258	0.163625	2.44761	103739	493.136	283.271	10.5628	776.265
13.85	0.332599	0.163616	2.44775	103751	493.224	283.323	10.5627	776.404
13.86	0.332617	0.163606	2.44789	103763	493.311	283.376	10.5625	776.544
13.87	0.332636	0.163597	2.44804	103775	493.399	283.428	10.5624	776.683
13.88	0.332655	0.163588	2.44818	103787	493.486	283.48	10.5622	776.822
13.89	0.332673	0.163579	2.44832	103799	493.574	283.532	10.5621	776.961
13.9	0.332692	0.16357	2.44846	103811	493.661	283.584	10.5619	777.1
13.91	0.33271	0.163561	2.44861	103823	493.749	283.637	10.5618	777.238
13.92	0.332729	0.163552	2.44875	103835	493.836	283.689	10.5616	777.377
13.93	0.332747	0.163542	2.44889	103846	493.923	283.741	10.5615	777.516
13.94	0.332766	0.163533	2.44903	103858	494.01	283.793	10.5613	777.654
13.95	0.332784	0.163524	2.44918	103870	494.097	283.845	10.5611	777.792
13.96	0.332803	0.163515	2.44932	103882	494.184	283.896	10.561	777.93
13.97	0.332821	0.163506	2.44946	103894	494.271	283.948	10.5608	778.069
13.98	0.33284	0.163497	2.4496	103906	494.358	284	10.5607	778.207
13.99	0.332858	0.163488	2.44974	103917	494.445	284.052	10.5605	778.344
14	0.332876	0.163479	2.44988	103929	494.532	284.104	10.5603	778.482
14.01	0.332895	0.16347	2.45002	103941	494.618	284.155	10.5602	778.62
14.02	0.332913	0.163461	2.45017	103953	494.705	284.207	10.56	778.757
14.03	0.332931	0.163452	2.45031	103964	494.791	284.258	10.5599	778.895
14.04	0.33295	0.163443	2.45045	103976	494.878	284.31	10.5597	779.032
14.05	0.332968	0.163434	2.45059	103988	494.964	284.362	10.5595	779.169
14.06	0.332986	0.163425	2.45073	104000	495.051	284.413	10.5594	779.306
14.07	0.333004	0.163416	2.45087	104011	495.137	284.464	10.5592	779.443
14.08	0.333022	0.163407	2.45101	104023	495.223	284.516	10.559	779.58
14.09	0.333041	0.163398	2.45115	104035	495.309	284.567	10.5589	779.717
14.1	0.333059	0.163389	2.45129	104046	495.395	284.618	10.5587	779.854
14.11	0.333077	0.16338	2.45143	104058	495.481	284.67	10.5585	779.99
14.12	0.333095	0.163371	2.45157	104070	495.567	284.721	10.5584	780.127
14.13	0.333113	0.163362	2.45171	104081	495.653	284.772	10.5582	780.263
14.14	0.333131	0.163353	2.45185	104093	495.739	284.823	10.558	780.399
14.15	0.333149	0.163344	2.45198	104105	495.824	284.874	10.5579	780.535
14.16	0.333167	0.163335	2.45212	104116	495.91	284.925	10.5577	780.671
14.17	0.333185	0.163327	2.45226	104128	495.995	284.976	10.5575	780.807
14.18	0.333203	0.163318	2.4524	104139	496.081	285.027	10.5574	780.943
14.19	0.333221	0.163309	2.45254	104151	496.166	285.078	10.5572	781.079
14.2	0.333239	0.1633	2.45268	104162	496.252	285.129	10.557	781.214
14.21	0.333257	0.163291	2.45282	104174	496.337	285.18	10.5569	781.35
14.22	0.333275	0.163282	2.45295	104185	496.422	285.231	10.5567	781.485
14.23	0.333293	0.163273	2.45309	104197	496.507	285.282	10.5565	781.62
14.24	0.333311	0.163265	2.45323	104209	496.592	285.332	10.5564	781.756
14.25	0.333329	0.163256	2.45337	104220	496.678	285.383	10.5562	781.891
14.26	0.333347	0.163247	2.4535	104232	496.762	285.434	10.556	782.025
14.27	0.333365	0.163238	2.45364	104243	496.847	285.484	10.5558	782.16
14.28	0.333382	0.16323	2.45378	104254	496.932	285.535	10.5557	782.295
14.29	0.3334	0.163221	2.45392	104266	497.017	285.585	10.5555	782.43
14.3	0.333418	0.163212	2.45405	104277	497.102	285.636	10.5553	782.564
14.31	0.333436	0.163203	2.45419	104289	497.186	285.686	10.5552	782.699
14.32	0.333453	0.163195	2.45433	104300	497.271	285.736	10.555	782.833
14.33	0.333471	0.163186	2.45446	104312	497.355	285.787	10.5548	782.967
14.34	0.333489	0.163177	2.4546	104323	497.44	285.837	10.5547	783.101
14.35	0.333506	0.163168	2.45474	104334	497.524	285.887	10.5545	783.235
14.36	0.333524	0.16316	2.45487	104346	497.608	285.938	10.5543	783.369
14.37	0.333542	0.163151	2.45501	104357	497.693	285.988	10.5541	783.503
14.38	0.333559	0.163142	2.45514	104369	497.777	286.038	10.554	783.636
14.39	0.333577	0.163134	2.45528	104380	497.861	286.088	10.5538	783.77
14.4	0.333595	0.163125	2.45542	104391	497.945	286.138	10.5536	783.903
14.41	0.333612	0.163116	2.45555	104403	498.029	286.188	10.5535	784.037
14.42	0.33363	0.163108	2.45569	104414	498.113	286.238	10.5533	784.17
14.43	0.333647	0.163099	2.45582	104425	498.197	286.288	10.5531	784.303
14.44	0.333665	0.163091	2.45596	104436	498.28	286.338	10.553	784.436
14.45	0.333682	0.163082	2.45609	104448	498.364	286.388	10.5528	784.569
14.46	0.3337	0.163073	2.45623	104459	498.448	286.437	10.5526	784.702
14.47	0.333717	0.163065	2.45636	104470	498.531	286.487	10.5525	784.835
14.48	0.333734	0.163056	2.4565	104481	498.615	286.537	10.5523	784.967
14.49	0.333752	0.163048	2.45663	104493	498.698	286.587	10.5521	785.1
14.5	0.333769	0.163039	2.45676	104504	498.782	286.636	10.552	785.232
14.51	0.333787	0.163031	2.4569	104515	498.865	286.686	10.5518	785.364
14.52	0.333804	0.163022	2.45703	104526	498.948	286.735	10.5516	785.497
14.53	0.333821	0.163014	2.45717	104538	499.031	286.785	10.5515	785.629
14.54	0.333839	0.163005	2.4573	104549	499.114	286.834	10.5513	785.761
14.55	0.333856	0.162997	2.45743	104560	499.197	286.884	10.5511	785.893
14.56	0.333873	0.162988	2.45757	104571	499.28	286.933	10.551	786.024
14.57	0.33389	0.16298	2.4577	104582	499.363	286.982	10.5508	786.156
14.58	0.333908	0.162971	2.45783	104593	499.446	287.032	10.5506	786.288
14.59	0.333925	0.162963	2.45797	104605	499.529	287.081	10.5505	786.419
14.6	0.333942	0.162954	2.4581	104616	499.612	287.13	10.5503	786.551
14.61	0.333959	0.162946	2.45823	104627	499.694	287.179	10.5501	786.682
14.62	0.333976	0.162937	2.45836	104638	499.777	287.229	10.55	786.813
14.63	0.333994	0.162929	2.4585	104649	499.86	287.278	10.5498	786.944
14.64	0.334011	0.16292	2.45863	104660	499.942	287.327	10.5497	787.075
14.65	0.334028	0.162912	2.45876	104671	500.024	287.376	10.5495	787.206
14.66	0.334045	0.162904	2.45889	104682	500.107	287.425	10.5493	787.337
14.67	0.334062	0.162895	2.45903	104693	500.189	287.474	10.5492	787.467
14.68	0.334079	0.162887	2.45916	104704	500.271	287.522	10.549	787.598
14.69	0.334096	0.162878	2.45929	104715	500.353	287.571	10.5489	787.728
14.7	0.334113	0.16287	2.45942	104726	500.436	287.62	10.5487	787.859
14.71	0.33413	0.162862	2.45955	104737	500.518	287.669	10.5486	787.989
14.72	0.334147	0.162853	2.45968	104748	500.6	287.718	10.5484	788.119
14.73	0.334164	0.162845	2.45981	104759	500.681	287.766	10.5482	788.249
14.74	0.334181	0.162837	2.45995	104770	500.763	287.815	10.5481	788.379
14.75	0.334198	0.162828	2.46008	104781	500.845	287.864	10.5479	788.509
14.76	0.334215	0.16282	2.46021	104792	500.927	287.912	10.5478	788.639
14.77	0.334232	0.162812	2.46034	104803	501.008	287.961	10.5476	788.768
14.78	0.334249	0.162804	2.46047	104814	501.09	288.009	10.5475	788.898
14.79	0.334266	0.162795	2.4606	104825	501.172	288.058	10.5473	789.027
14.8	0.334282	0.162787	2.46073	104836	501.253	288.106	10.5472	789.156
14.81	0.334299	0.162779	2.46086	104847	501.334	288.154	10.547	789.286
14.82	0.334316	0.16277	2.46099	104858	501.416	288.203	10.5469	789.415
14.83	0.334333	0.162762	2.46112	104869	501.497	288.251	10.5467	789.544
14.84	0.33435	0.162754	2.46125	104879	501.578	288.299	10.5466	789.673
14.85	0.334366	0.162746	2.46138	104890	501.66	288.347	10.5464	789.802
14.86	0.334383	0.162738	2.46151	104901	501.741	288.395	10.5463	789.93
14.87	0.3344	0.162729	2.46164	104912	501.822	288.444	10.5461	790.059
14.88	0.334417	0.162721	2.46177	104923	501.903	288.492	10.546	790.188
14.89	0.334433	0.162713	2.4619	104934	501.984	288.54	10.5459	790.316
14.9	0.33445	0.162705	2.46202	104944	502.064	288.588	10.5457	790.444
14.91	0.334467	0.162697	2.46215	104955	502.145	288.636	10.5456	790.573
14.92	0.334483	0.162688	2.46228	104966	502.226	288.684	10.5454	790.701
14.93	0.3345	0.16268	2.46241	104977	502.307	288.731	10.5453	790.829
14.94	0.334516	0.162672	2.46254	104988	502.387	288.779	10.5452	790.957
14.95	0.334533	0.162664	2.46267	104998	502.468	288.827	10.545	791.084
14.96	0.33455	0.162656	2.4628	105009	502.548	288.875	10.5449	791.212
14.97	0.334566	0.162648	2.46292	105020	502.629	288.923	10.5448	791.34
14.98	0.334583	0.16264	2.46305	105031	502.709	288.97	10.5446	791.467
14.99	0.334599	0.162632	2.46318	105041	502.789	289.018	10.5445	791.595
15	0.334616	0.162623	2.46331	105052	502.869	289.065	10.5444	791.722
15.01	0.334632	0.162615	2.46343	105063	502.95	289.113	10.5442	791.849
15.02	0.334649	0.162607	2.46356	105073	503.03	289.16	10.5441	791.977
15.03	0.334665	0.162599	2.46369	105084	503.11	289.208	10.544	792.104
15.04	0.334681	0.162591	2.46382	105095	503.19	289.255	10.5438	792.231
15.05	0.334698	0.162583	2.46394	105105	503.27	289.303	10.5437	792.357
15.06	0.334714	0.162575	2.46407	105116	503.35	289.35	10.5436	792.484
15.07	0.334731	0.162567	2.4642	105127	503.429	289.397	10.5435	792.611
15.08	0.334747	0.162559	2.46432	105137	503.509	289.445	10.5433	792.737
15.09	0.334763	0.162551	2.46445	105148	503.589	289.492	10.5432	792.864
15.1	0.33478	0.162543	2.46458	105159	503.669	289.539	10.5431	792.99
15.11	0.334796	0.162535	2.4647	105169	503.748	289.586	10.543	793.116
15.12	0.334812	0.162527	2.46483	105180	503.828	289.633	10.5429	793.243
15.13	0.334828	0.162519	2.46495	105190	503.907	289.68	10.5428	793.369
15.14	0.334845	0.162511	2.46508	105201	503.986	289.727	10.5426	793.495
15.15	0.334861	0.162503	2.46521	105211	504.066	289.774	10.5425	793.62
15.16	0.334877	0.162495	2.46533	105222	504.145	289.821	10.5424	793.746
15.17	0.334893	0.162487	2.46546	105233	504.224	289.868	10.5423	793.872
15.18	0.33491	0.162479	2.46558	105243	504.303	289.915	10.5422	793.998
15.19	0.334926	0.162471	2.46571	105254	504.383	289.962	10.5421	794.123
15.2	0.334942	0.162463	2.46583	105264	504.462	290.009	10.542	794.248
15.21	0.334958	0.162455	2.46596	105275	504.541	290.056	10.5419	794.374
15.22	0.334974	0.162448	2.46608	105285	504.619	290.102	10.5418	794.499
15.23	0.33499	0.16244	2.46621	105296	504.698	290.149	10.5417	794.624
15.24	0.335006	0.162432	2.46633	105306	504.777	290.196	10.5416	794.749
15.25	0.335022	0.162424	2.46646	105317	504.856	290.242	10.5415	794.874
15.26	0.335039	0.162416	2.46658	105327	504.935	290.289	10.5414	794.999
15.27	0.335055	0.162408	2.46671	105337	505.013	290.335	10.5413	795.123
15.28	0.335071	0.1624	2.46683	105348	505.092	290.382	10.5412	795.248
15.29	0.335087	0.162392	2.46695	105358	505.17	290.428	10.5411	795.373
15.3	0.335103	0.162385	2.46708	105369	505.249	290.474	10.541	795.497
15.31	0.335119	0.162377	2.4672	105379	505.327	290.521	10.5409	795.621
15.32	0.335135	0.162369	2.46733	105390	505.405	290.567	10.5408	795.746
15.33	0.335151	0.162361	2.46745	105400	505.484	290.613	10.5407	795.87
15.34	0.335166	0.162353	2.46757	105410	505.562	290.66	10.5406	795.994
15.35	0.335182	0.162346	2.4677	105421	505.64	290.706	10.5405	796.118
15.36	0.335198	0.162338	2.46782	105431	505.718	290.752	10.5404	796.242
15.37	0.335214	0.16233	2.46794	105441	505.796	290.798	10.5404	796.365
15.38	0.33523	0.162322	2.46807	105452	505.874	290.844	10.5403	796.489
15.39	0.335246	0.162314	2.46819	105462	505.952	290.89	10.5402	796.613
15.4	0.335262	0.162307	2.46831	105472	506.03	290.936	10.5401	796.736
15.41	0.335278	0.162299	2.46843	105483	506.108	290.982	10.54	796.859
15.42	0.335293	0.162291	2.46856	105493	506.186	291.028	10.54	796.983
15.43	0.335309	0.162283	2.46868	105503	506.263	291.074	10.5399	797.106
15.44	0.335325	0.162276	2.4688	105514	506.341	291.12	10.5398	797.229
15.45	0.335341	0.162268	2.46892	105524	506.418	291.166	10.5398	797.352
15.46	0.335356	0.16226	2.46904	105534	506.496	291.211	10.5397	797.475
15.47	0.335372	0.162253	2.46917	105544	506.573	291.257	10.5396	797.598
15.48	0.335388	0.162245	2.46929	105555	506.651	291.303	10.5396	797.72
15.49	0.335404	0.162237	2.46941	105565	506.728	291.348	10.5395	797.843
15.5	0.335419	0.16223	2.46953	105575	506.805	291.394	10.5394	797.966
15.51	0.335435	0.162222	2.46965	105585	506.883	291.44	10.5394	798.088
15.52	0.33545	0.162214	2.46977	105596	506.96	291.485	10.5393	798.21
15.53	0.335466	0.162207	2.4699	105606	507.037	291.531	10.5393	798.333
15.54	0.335482	0.162199	2.47002	105616	507.114	291.576	10.5392	798.455
15.55	0.335497	0.162191	2.47014	105626	507.191	291.621	10.5391	798.577
15.56	0.335513	0.162184	2.47026	105636	507.268	291.667	10.5391	798.699
15.57	0.335528	0.162176	2.47038	105646	507.345	291.712	10.539	798.821
15.58	0.335544	0.162168	2.4705	105657	507.422	291.757	10.539	798.943
15.59	0.33556	0.162161	2.47062	105667	507.498	291.803	10.5389	799.064
15.6	0.335575	0.162153	2.47074	105677	507.575	291.848	10.5389	799.186
15.61	0.335591	0.162146	2.47086	105687	507.652	291.893	10.5389	799.307
15.62	0.335606	0.162138	2.47098	105697	507.728	291.938	10.5388	799.429
15.63	0.335622	0.16213	2.4711	105707	507.805	291.983	10.5388	799.55
15.64	0.335637	0.162123	2.47122	105717	507.882	292.028	10.5387	799.671
15.65	0.335652	0.162115	2.47134	105727	507.958	292.073	10.5387	799.793
15.66	0.335668	0.162108	2.47146	105737	508.034	292.118	10.5387	799.914
15.67	0.335683	0.1621	2.47158	105748	508.111	292.163	10.5386	800.035
15.68	0.335699	0.162093	2.4717	105758	508.187	292.208	10.5386	800.155
15.69	0.335714	0.162085	2.47182	105768	508.263	292.253	10.5386	800.276
15.7	0.335729	0.162078	2.47194	105778	508.339	292.298	10.5386	800.397
15.71	0.335745	0.16207	2.47206	105788	508.415	292.343	10.5385	800.518
15.72	0.33576	0.162063	2.47217	105798	508.491	292.387	10.5385	800.638
15.73	0.335775	0.162055	2.47229	105808	508.567	292.432	10.5385	800.758
15.74	0.335791	0.162048	2.47241	105818	508.643	292.477	10.5385	800.879
15.75	0.335806	0.16204	2.47253	105828	508.719	292.521	10.5385	800.999
15.76	0.335821	0.162033	2.47265	105838	508.795	292.566	10.5384	801.119
15.77	0.335837	0.162025	2.47277	105848	508.871	292.611	10.5384	801.239
15.78	0.335852	0.162018	2.47289	105858	508.947	292.655	10.5384	801.359
15.79	0.335867	0.16201	2.473	105868	509.022	292.7	10.5384	801.479
15.8	0.335882	0.162003	2.47312	105878	509.098	292.744	10.5384	801.599
15.81	0.335898	0.161995	2.47324	105888	509.173	292.788	10.5384	801.718
15.82	0.335913	0.161988	2.47336	105898	509.249	292.833	10.5384	801.838
15.83	0.335928	0.161981	2.47347	105907	509.324	292.877	10.5384	801.958
15.84	0.335943	0.161973	2.47359	105917	509.4	292.921	10.5384	802.077
15.85	0.335958	0.161966	2.47371	105927	509.475	292.966	10.5384	802.196
15.86	0.335973	0.161958	2.47383	105937	509.55	293.01	10.5384	802.316
15.87	0.335988	0.161951	2.47394	105947	509.626	293.054	10.5384	802.435
15.88	0.336004	0.161944	2.47406	105957	509.701	293.098	10.5384	802.554
15.89	0.336019	0.161936	2.47418	105967	509.776	293.142	10.5384	802.673
15.9	0.336034	0.161929	2.47429	105977	509.851	293.186	10.5385	802.792
15.91	0.336049	0.161922	2.47441	105987	509.926	293.23	10.5385	802.91
15.92	0.336064	0.161914	2.47453	105996	510.001	293.274	10.5385	803.029
15.93	0.336079	0.161907	2.47464	106006	510.076	293.318	10.5385	803.148
15.94	0.336094	0.1619	2.47476	106016	510.151	293.362	10.5385	803.266
15.95	0.336109	0.161892	2.47488	106026	510.225	293.406	10.5386	803.385
15.96	0.336124	0.161885	2.47499	106036	510.3	293.45	10.5386	803.503
15.97	0.336139	0.161878	2.47511	106045	510.375	293.494	10.5386	803.621
15.98	0.336154	0.16187	2.47523	106055	510.449	293.537	10.5386	803.739
15.99	0.336169	0.161863	2.47534	106065	510.524	293.581	10.5387	803.857
16	0.336184	0.161856	2.47546	106075	510.598	293.625	10.5387	803.975
16.01	0.336199	0.161848	2.47557	106085	510.673	293.668	10.5387	804.093
16.02	0.336213	0.161841	2.47569	106094	510.747	293.712	10.5388	804.211
16.03	0.336228	0.161834	2.4758	106104	510.822	293.755	10.5388	804.329
16.04	0.336243	0.161827	2.47592	106114	510.896	293.799	10.5389	804.446
16.05	0.336258	0.161819	2.47603	106124	510.97	293.842	10.5389	804.564
16.06	0.336273	0.161812	2.47615	106133	511.044	293.886	10.539	804.681
16.07	0.336288	0.161805	2.47626	106143	511.119	293.929	10.539	804.799
16.08	0.336302	0.161798	2.47638	106153	511.193	293.973	10.5391	804.916
16.09	0.336317	0.16179	2.47649	106162	511.267	294.016	10.5391	805.033
16.1	0.336332	0.161783	2.47661	106172	511.341	294.059	10.5392	805.15
16.11	0.336347	0.161776	2.47672	106182	511.415	294.103	10.5392	805.267
16.12	0.336362	0.161769	2.47684	106191	511.489	294.146	10.5393	805.384
16.13	0.336376	0.161762	2.47695	106201	511.562	294.189	10.5394	805.501
16.14	0.336391	0.161754	2.47706	106211	511.636	294.232	10.5394	805.618
16.15	0.336406	0.161747	2.47718	106220	511.71	294.275	10.5395	805.734
16.16	0.33642	0.16174	2.47729	106230	511.783	294.318	10.5396	805.851
16.17	0.336435	0.161733	2.47741	106240	511.857	294.361	10.5397	805.967
16.18	0.33645	0.161726	2.47752	106249	511.931	294.404	10.5397	806.084
16.19	0.336464	0.161718	2.47763	106259	512.004	294.447	10.5398	806.2
16.2	0.336479	0.161711	2.47775	106269	512.078	294.49	10.5399	806.316
16.21	0.336494	0.161704	2.47786	106278	512.151	294.533	10.54	806.433
16.22	0.336508	0.161697	2.47797	106288	512.224	294.576	10.5401	806.549
16.23	0.336523	0.16169	2.47809	106297	512.298	294.619	10.5401	806.665
16.24	0.336538	0.161683	2.4782	106307	512.371	294.662	10.5402	806.78
16.25	0.336552	0.161676	2.47831	106316	512.444	294.704	10.5403	806.896
16.26	0.336567	0.161669	2.47843	106326	512.517	294.747	10.5404	807.012
16.27	0.336581	0.161662	2.47854	106336	512.59	294.79	10.5405	807.128
16.28	0.336596	0.161654	2.47865	106345	512.663	294.832	10.5406	807.243
16.29	0.33661	0.161647	2.47876	106355	512.736	294.875	10.5407	807.359
16.3	0.336625	0.16164	2.47888	106364	512.809	294.917	10.5408	807.474
16.31	0.336639	0.161633	2.47899	106374	512.882	294.96	10.5409	807.589
16.32	0.336654	0.161626	2.4791	106383	512.955	295.002	10.541	807.704
16.33	0.336668	0.161619	2.47921	106393	513.028	295.045	10.5412	807.819
16.34	0.336683	0.161612	2.47932	106402	513.1	295.087	10.5413	807.934
16.35	0.336697	0.161605	2.47944	106412	513.173	295.13	10.5414	808.049
16.36	0.336711	0.161598	2.47955	106421	513.246	295.172	10.5415	808.164
16.37	0.336726	0.161591	2.47966	106430	513.318	295.214	10.5416	808.279
16.38	0.33674	0.161584	2.47977	106440	513.391	295.256	10.5418	808.394
16.39	0.336755	0.161577	2.47988	106449	513.463	295.299	10.5419	808.508
16.4	0.336769	0.16157	2.47999	106459	513.536	295.341	10.542	808.623
16.41	0.336783	0.161563	2.4801	106468	513.608	295.383	10.5421	808.737
16.42	0.336798	0.161556	2.48022	106478	513.68	295.425	10.5423	808.851
16.43	0.336812	0.161549	2.48033	106487	513.753	295.467	10.5424	808.966
16.44	0.336826	0.161542	2.48044	106496	513.825	295.509	10.5426	809.08
16.45	0.336841	0.161535	2.48055	106506	513.897	295.551	10.5427	809.194
16.46	0.336855	0.161528	2.48066	106515	513.969	295.593	10.5428	809.308
16.47	0.336869	0.161521	2.48077	106525	514.041	295.635	10.543	809.422
16.48	0.336883	0.161514	2.48088	106534	514.113	295.677	10.5431	809.536
16.49	0.336898	0.161507	2.48099	106543	514.185	295.719	10.5433	809.649
16.5	0.336912	0.1615	2.4811	106553	514.257	295.76	10.5435	809.763
16.51	0.336926	0.161493	2.48121	106562	514.329	295.802	10.5436	809.877
16.52	0.33694	0.161486	2.48132	106571	514.401	295.844	10.5438	809.99
16.53	0.336955	0.161479	2.48143	106581	514.472	295.886	10.5439	810.103
16.54	0.336969	0.161473	2.48154	106590	514.544	295.927	10.5441	810.217
16.55	0.336983	0.161466	2.48165	106599	514.616	295.969	10.5443	810.33
16.56	0.336997	0.161459	2.48176	106609	514.687	296.01	10.5444	810.443
16.57	0.337011	0.161452	2.48187	106618	514.759	296.052	10.5446	810.556
16.58	0.337025	0.161445	2.48198	106627	514.83	296.094	10.5448	810.669
16.59	0.337039	0.161438	2.48209	106636	514.902	296.135	10.545	810.782
16.6	0.337054	0.161431	2.4822	106646	514.973	296.176	10.5452	810.895
16.61	0.337068	0.161424	2.48231	106655	515.045	296.218	10.5453	811.008
16.62	0.337082	0.161417	2.48241	106664	515.116	296.259	10.5455	811.12
16.63	0.337096	0.161411	2.48252	106674	515.187	296.301	10.5457	811.233
16.64	0.33711	0.161404	2.48263	106683	515.258	296.342	10.5459	811.345
16.65	0.337124	0.161397	2.48274	106692	515.329	296.383	10.5461	811.458
16.66	0.337138	0.16139	2.48285	106701	515.4	296.424	10.5463	811.57
16.67	0.337152	0.161383	2.48296	106710	515.472	296.465	10.5465	811.682
16.68	0.337166	0.161376	2.48307	106720	515.543	296.507	10.5467	811.794
16.69	0.33718	0.16137	2.48317	106729	515.613	296.548	10.5469	811.906
16.7	0.337194	0.161363	2.48328	106738	515.684	296.589	10.5471	812.018
16.71	0.337208	0.161356	2.48339	106747	515.755	296.63	10.5473	812.13
16.72	0.337222	0.161349	2.4835	106756	515.826	296.671	10.5475	812.242
16.73	0.337236	0.161342	2.48361	106766	515.897	296.712	10.5478	812.354
16.74	0.33725	0.161336	2.48371	106775	515.967	296.753	10.548	812.465
16.75	0.337264	0.161329	2.48382	106784	516.038	296.794	10.5482	812.577
16.76	0.337277	0.161322	2.48393	106793	516.109	296.834	10.5484	812.688
16.77	0.337291	0.161315	2.48404	106802	516.179	296.875	10.5487	812.8
16.78	0.337305	0.161309	2.48414	106811	516.25	296.916	10.5489	812.911
16.79	0.337319	0.161302	2.48425	106820	516.32	296.957	10.5491	813.022
16.8	0.337333	0.161295	2.48436	106829	516.391	296.997	10.5494	813.134
16.81	0.337347	0.161288	2.48446	106839	516.461	297.038	10.5496	813.245
16.82	0.337361	0.161282	2.48457	106848	516.531	297.079	10.5498	813.356
16.83	0.337374	0.161275	2.48468	106857	516.602	297.119	10.5501	813.466
16.84	0.337388	0.161268	2.48478	106866	516.672	297.16	10.5503	813.577
16.85	0.337402	0.161262	2.48489	106875	516.742	297.2	10.5506	813.688
16.86	0.337416	0.161255	2.485	106884	516.812	297.241	10.5508	813.799
16.87	0.337429	0.161248	2.4851	106893	516.882	297.281	10.5511	813.909
16.88	0.337443	0.161241	2.48521	106902	516.952	297.322	10.5514	814.02
16.89	0.337457	0.161235	2.48532	106911	517.022	297.362	10.5516	814.13
16.9	0.337471	0.161228	2.48542	106920	517.092	297.403	10.5519	814.241
16.91	0.337484	0.161221	2.48553	106929	517.162	297.443	10.5522	814.351
16.92	0.337498	0.161215	2.48563	106938	517.232	297.483	10.5524	814.461
16.93	0.337512	0.161208	2.48574	106947	517.301	297.523	10.5527	814.571
16.94	0.337525	0.161201	2.48585	106956	517.371	297.564	10.553	814.681
16.95	0.337539	0.161195	2.48595	106965	517.441	297.604	10.5533	814.791
16.96	0.337553	0.161188	2.48606	106974	517.51	297.644	10.5535	814.901
16.97	0.337566	0.161182	2.48616	106983	517.58	297.684	10.5538	815.011
16.98	0.33758	0.161175	2.48627	106992	517.65	297.724	10.5541	815.12
16.99	0.337594	0.161168	2.48637	107001	517.719	297.764	10.5544	815.23
17	0.337607	0.161162	2.48648	107010	517.788	297.804	10.5547	815.339
17.01	0.337621	0.161155	2.48658	107019	517.858	297.844	10.555	815.449
17.02	0.337634	0.161149	2.48669	107028	517.927	297.884	10.5553	815.558
17.03	0.337648	0.161142	2.48679	107037	517.996	297.924	10.5556	815.668
17.04	0.337661	0.161135	2.4869	107046	518.066	297.964	10.5559	815.777
17.05	0.337675	0.161129	2.487	107055	518.135	298.003	10.5562	815.886
17.06	0.337688	0.161122	2.48711	107064	518.204	298.043	10.5565	815.995
17.07	0.337702	0.161116	2.48721	107072	518.273	298.083	10.5568	816.104
17.08	0.337715	0.161109	2.48731	107081	518.342	298.123	10.5572	816.213
17.09	0.337729	0.161103	2.48742	107090	518.411	298.162	10.5575	816.322
17.1	0.337742	0.161096	2.48752	107099	518.48	298.202	10.5578	816.43
17.11	0.337756	0.161089	2.48763	107108	518.549	298.242	10.5581	816.539
17.12	0.337769	0.161083	2.48773	107117	518.618	298.281	10.5585	816.648
17.13	0.337783	0.161076	2.48783	107126	518.687	298.321	10.5588	816.756
17.14	0.337796	0.16107	2.48794	107135	518.755	298.36	10.5591	816.864
17.15	0.33781	0.161063	2.48804	107143	518.824	298.4	10.5595	816.973
17.16	0.337823	0.161057	2.48814	107152	518.893	298.439	10.5598	817.081
17.17	0.337836	0.16105	2.48825	107161	518.961	298.478	10.5601	817.189
17.18	0.33785	0.161044	2.48835	107170	519.03	298.518	10.5605	817.297
17.19	0.337863	0.161037	2.48845	107179	519.099	298.557	10.5608	817.405
17.2	0.337876	0.161031	2.48856	107187	519.167	298.596	10.5612	817.513
17.21	0.33789	0.161024	2.48866	107196	519.236	298.636	10.5616	817.621
17.22	0.337903	0.161018	2.48876	107205	519.304	298.675	10.5619	817.729
17.23	0.337916	0.161011	2.48886	107214	519.372	298.714	10.5623	817.837
17.24	0.33793	0.161005	2.48897	107223	519.441	298.753	10.5626	817.944
17.25	0.337943	0.160998	2.48907	107231	519.509	298.792	10.563	818.052
17.26	0.337956	0.160992	2.48917	107240	519.577	298.831	10.5634	818.159
17.27	0.33797	0.160986	2.48927	107249	519.645	298.87	10.5638	818.267
17.28	0.337983	0.160979	2.48938	107258	519.713	298.909	10.5641	818.374
17.29	0.337996	0.160973	2.48948	107266	519.781	298.948	10.5645	818.481
17.3	0.338009	0.160966	2.48958	107275	519.849	298.987	10.5649	818.588
17.31	0.338023	0.16096	2.48968	107284	519.917	299.026	10.5653	818.695
17.32	0.338036	0.160953	2.48979	107292	519.985	299.065	10.5657	818.802
17.33	0.338049	0.160947	2.48989	107301	520.053	299.104	10.5661	818.909
17.34	0.338062	0.160941	2.48999	107310	520.121	299.143	10.5665	819.016
17.35	0.338075	0.160934	2.49009	107319	520.189	299.181	10.5669	819.123
17.36	0.338089	0.160928	2.49019	107327	520.256	299.22	10.5673	819.23
17.37	0.338102	0.160921	2.49029	107336	520.324	299.259	10.5677	819.336
17.38	0.338115	0.160915	2.49039	107345	520.392	299.297	10.5681	819.443
17.39	0.338128	0.160909	2.4905	107353	520.459	299.336	10.5685	819.549
17.4	0.338141	0.160902	2.4906	107362	520.527	299.375	10.5689	819.655
17.41	0.338154	0.160896	2.4907	107371	520.594	299.413	10.5693	819.762
17.42	0.338167	0.16089	2.4908	107379	520.662	299.452	10.5698	819.868
17.43	0.33818	0.160883	2.4909	107388	520.729	299.49	10.5702	819.974
17.44	0.338193	0.160877	2.491	107396	520.797	299.529	10.5706	820.08
17.45	0.338206	0.160871	2.4911	107405	520.864	299.567	10.5711	820.186
17.46	0.33822	0.160864	2.4912	107414	520.931	299.605	10.5715	820.292
17.47	0.338233	0.160858	2.4913	107422	520.999	299.644	10.5719	820.398
17.48	0.338246	0.160852	2.4914	107431	521.066	299.682	10.5724	820.504
17.49	0.338259	0.160845	2.4915	107439	521.133	299.72	10.5728	820.609
17.5	0.338272	0.160839	2.4916	107448	521.2	299.758	10.5733	820.715
17.51	0.338285	0.160833	2.4917	107457	521.267	299.797	10.5737	820.821
17.52	0.338298	0.160826	2.4918	107465	521.334	299.835	10.5742	820.926
17.53	0.338311	0.16082	2.4919	107474	521.401	299.873	10.5746	821.031
17.54	0.338324	0.160814	2.492	107482	521.468	299.911	10.5751	821.137
17.55	0.338336	0.160807	2.4921	107491	521.535	299.949	10.5755	821.242
17.56	0.338349	0.160801	2.4922	107499	521.602	299.987	10.576	821.347
17.57	0.338362	0.160795	2.4923	107508	521.668	300.025	10.5765	821.452
17.58	0.338375	0.160789	2.4924	107516	521.735	300.063	10.577	821.557
17.59	0.338388	0.160782	2.4925	107525	521.802	300.101	10.5774	821.662
17.6	0.338401	0.160776	2.4926	107533	521.868	300.139	10.5779	821.767
17.61	0.338414	0.16077	2.4927	107542	521.935	300.177	10.5784	821.872
17.62	0.338427	0.160764	2.4928	107550	522.002	300.215	10.5789	821.976
17.63	0.33844	0.160757	2.4929	107559	522.068	300.252	10.5794	822.081
17.64	0.338452	0.160751	2.49299	107567	522.135	300.29	10.5799	822.185
17.65	0.338465	0.160745	2.49309	107576	522.201	300.328	10.5804	822.29
17.66	0.338478	0.160739	2.49319	107584	522.267	300.365	10.5809	822.394
17.67	0.338491	0.160733	2.49329	107593	522.334	300.403	10.5814	822.499
17.68	0.338504	0.160726	2.49339	107601	522.4	300.441	10.5819	822.603
17.69	0.338517	0.16072	2.49349	107610	522.466	300.478	10.5824	822.707
17.7	0.338529	0.160714	2.49358	107618	522.532	300.516	10.5829	822.811
17.71	0.338542	0.160708	2.49368	107626	522.599	300.553	10.5834	822.915
17.72	0.338555	0.160702	2.49378	107635	522.665	300.591	10.5839	823.019
17.73	0.338568	0.160695	2.49388	107643	522.731	300.628	10.5844	823.123
17.74	0.33858	0.160689	2.49398	107652	522.797	300.666	10.585	823.227
17.75	0.338593	0.160683	2.49407	107660	522.863	300.703	10.5855	823.33
17.76	0.338606	0.160677	2.49417	107668	522.929	300.74	10.586	823.434
17.77	0.338619	0.160671	2.49427	107677	522.995	300.778	10.5866	823.538
17.78	0.338631	0.160665	2.49437	107685	523.06	300.815	10.5871	823.641
17.79	0.338644	0.160658	2.49446	107694	523.126	300.852	10.5876	823.745
17.8	0.338657	0.160652	2.49456	107702	523.192	300.889	10.5882	823.848
17.81	0.338669	0.160646	2.49466	107710	523.258	300.927	10.5887	823.951
17.82	0.338682	0.16064	2.49476	107719	523.323	300.964	10.5893	824.054
17.83	0.338694	0.160634	2.49485	107727	523.389	301.001	10.5898	824.157
17.84	0.338707	0.160628	2.49495	107735	523.455	301.038	10.5904	824.26
17.85	0.33872	0.160622	2.49505	107744	523.52	301.075	10.591	824.363
17.86	0.338732	0.160616	2.49514	107752	523.586	301.112	10.5915	824.466
17.87	0.338745	0.16061	2.49524	107760	523.651	301.149	10.5921	824.569
17.88	0.338758	0.160603	2.49534	107769	523.717	301.186	10.5927	824.672
17.89	0.33877	0.160597	2.49543	107777	523.782	301.223	10.5933	824.775
17.9	0.338783	0.160591	2.49553	107785	523.847	301.26	10.5938	824.877
17.91	0.338795	0.160585	2.49563	107793	523.912	301.296	10.5944	824.98
17.92	0.338808	0.160579	2.49572	107802	523.978	301.333	10.595	825.082
17.93	0.33882	0.160573	2.49582	107810	524.043	301.37	10.5956	825.185
17.94	0.338833	0.160567	2.49591	107818	524.108	301.407	10.5962	825.287
17.95	0.338845	0.160561	2.49601	107827	524.173	301.443	10.5968	825.389
17.96	0.338858	0.160555	2.49611	107835	524.238	301.48	10.5974	825.491
17.97	0.33887	0.160549	2.4962	107843	524.303	301.517	10.598	825.593
17.98	0.338883	0.160543	2.4963	107851	524.368	301.553	10.5986	825.695
17.99	0.338895	0.160537	2.49639	107860	524.433	301.59	10.5992	825.797
18	0.338908	0.160531	2.49649	107868	524.498	301.626	10.5998	825.899
18.01	0.33892	0.160525	2.49658	107876	524.563	301.663	10.6004	826.001
18.02	0.338933	0.160519	2.49668	107884	524.628	301.699	10.601	826.103
18.03	0.338945	0.160513	2.49677	107892	524.692	301.736	10.6017	826.204
18.04	0.338957	0.160507	2.49687	107901	524.757	301.772	10.6023	826.306
18.05	0.33897	0.160501	2.49697	107909	524.822	301.809	10.6029	826.407
18.06	0.338982	0.160495	2.49706	107917	524.886	301.845	10.6036	826.509
18.07	0.338995	0.160489	2.49715	107925	524.951	301.881	10.6042	826.61
18.08	0.339007	0.160483	2.49725	107933	525.016	301.917	10.6048	826.711
18.09	0.339019	0.160477	2.49734	107941	525.08	301.954	10.6055	826.813
18.1	0.339032	0.160471	2.49744	107950	525.145	301.99	10.6061	826.914
18.11	0.339044	0.160465	2.49753	107958	525.209	302.026	10.6068	827.015
18.12	0.339056	0.160459	2.49763	107966	525.273	302.062	10.6074	827.116
18.13	0.339069	0.160453	2.49772	107974	525.338	302.098	10.6081	827.217
18.14	0.339081	0.160447	2.49782	107982	525.402	302.134	10.6087	827.318
18.15	0.339093	0.160441	2.49791	107990	525.466	302.17	10.6094	827.418
18.16	0.339106	0.160435	2.498	107998	525.53	302.206	10.6101	827.519
18.17	0.339118	0.160429	2.4981	108007	525.595	302.242	10.6107	827.62
18.18	0.33913	0.160423	2.49819	108015	525.659	302.278	10.6114	827.72
18.19	0.339142	0.160417	2.49829	108023	525.723	302.314	10.6121	827.821
18.2	0.339155	0.160411	2.49838	108031	525.787	302.35	10.6128	827.921
18.21	0.339167	0.160405	2.49847	108039	525.851	302.386	10.6134	828.022
18.22	0.339179	0.160399	2.49857	108047	525.915	302.422	10.6141	828.122
18.23	0.339191	0.160393	2.49866	108055	525.979	302.458	10.6148	828.222
18.24	0.339204	0.160388	2.49875	108063	526.043	302.493	10.6155	828.322
18.25	0.339216	0.160382	2.49885	108071	526.106	302.529	10.6162	828.422
18.26	0.339228	0.160376	2.49894	108079	526.17	302.565	10.6169	828.522
18.27	0.33924	0.16037	2.49903	108087	526.234	302.6	10.6176	828.622
18.28	0.339252	0.160364	2.49913	108095	526.298	302.636	10.6183	828.722
18.29	0.339264	0.160358	2.49922	108103	526.361	302.672	10.619	828.822
18.3	0.339277	0.160352	2.49931	108111	526.425	302.707	10.6197	828.922
18.31	0.339289	0.160346	2.49941	108119	526.489	302.743	10.6204	829.021
18.32	0.339301	0.160341	2.4995	108127	526.552	302.778	10.6212	829.121
18.33	0.339313	0.160335	2.49959	108135	526.616	302.814	10.6219	829.221
18.34	0.339325	0.160329	2.49968	108143	526.679	302.849	10.6226	829.32
18.35	0.339337	0.160323	2.49978	108151	526.743	302.884	10.6233	829.419
18.36	0.339349	0.160317	2.49987	108159	526.806	302.92	10.624	829.519
18.37	0.339361	0.160311	2.49996	108167	526.869	302.955	10.6248	829.618
18.38	0.339373	0.160305	2.50005	108175	526.933	302.99	10.6255	829.717
18.39	0.339386	0.1603	2.50014	108183	526.996	303.026	10.6262	829.816
18.4	0.339398	0.160294	2.50024	108191	527.059	303.061	10.627	829.915
18.41	0.33941	0.160288	2.50033	108199	527.122	303.096	10.6277	830.014
18.42	0.339422	0.160282	2.50042	108207	527.185	303.131	10.6285	830.113
18.43	0.339434	0.160276	2.50051	108215	527.248	303.166	10.6292	830.212
18.44	0.339446	0.160271	2.5006	108223	527.311	303.202	10.63	830.311
18.45	0.339458	0.160265	2.5007	108231	527.375	303.237	10.6307	830.409
18.46	0.33947	0.160259	2.50079	108239	527.437	303.272	10.6315	830.508
18.47	0.339482	0.160253	2.50088	108247	527.5	303.307	10.6322	830.607
18.48	0.339494	0.160247	2.50097	108255	527.563	303.342	10.633	830.705
18.49	0.339506	0.160242	2.50106	108263	527.626	303.377	10.6338	830.804
18.5	0.339518	0.160236	2.50115	108270	527.689	303.412	10.6345	830.902
18.51	0.33953	0.16023	2.50124	108278	527.752	303.447	10.6353	831
18.52	0.339541	0.160224	2.50133	108286	527.815	303.481	10.6361	831.098
18.53	0.339553	0.160219	2.50142	108294	527.877	303.516	10.6369	831.197
18.54	0.339565	0.160213	2.50152	108302	527.94	303.551	10.6376	831.295
18.55	0.339577	0.160207	2.50161	108310	528.002	303.586	10.6384	831.393
18.56	0.339589	0.160201	2.5017	108318	528.065	303.621	10.6392	831.491
18.57	0.339601	0.160196	2.50179	108326	528.128	303.655	10.64	831.589
18.58	0.339613	0.16019	2.50188	108333	528.19	303.69	10.6408	831.686
18.59	0.339625	0.160184	2.50197	108341	528.253	303.725	10.6416	831.784
18.6	0.339637	0.160178	2.50206	108349	528.315	303.759	10.6424	831.882
18.61	0.339648	0.160173	2.50215	108357	528.377	303.794	10.6432	831.98
18.62	0.33966	0.160167	2.50224	108365	528.44	303.829	10.644	832.077
18.63	0.339672	0.160161	2.50233	108373	528.502	303.863	10.6448	832.175
18.64	0.339684	0.160155	2.50242	108380	528.564	303.898	10.6456	832.272
18.65	0.339696	0.16015	2.50251	108388	528.627	303.932	10.6464	832.369
18.66	0.339708	0.160144	2.5026	108396	528.689	303.967	10.6472	832.467
18.67	0.339719	0.160138	2.50269	108404	528.751	304.001	10.648	832.564
18.68	0.339731	0.160133	2.50278	108412	528.813	304.036	10.6488	832.661
18.69	0.339743	0.160127	2.50287	108419	528.875	304.07	10.6497	832.758
18.7	0.339755	0.160121	2.50296	108427	528.937	304.104	10.6505	832.855
18.71	0.339766	0.160116	2.50305	108435	528.999	304.139	10.6513	832.952
18.72	0.339778	0.16011	2.50314	108443	529.061	304.173	10.6521	833.049
18.73	0.33979	0.160104	2.50323	108450	529.123	304.207	10.653	833.146
18.74	0.339802	0.160099	2.50332	108458	529.185	304.241	10.6538	833.243
18.75	0.339813	0.160093	2.50341	108466	529.247	304.276	10.6546	833.34
18.76	0.339825	0.160087	2.50349	108474	529.308	304.31	10.6555	833.436
18.77	0.339837	0.160082	2.50358	108481	529.37	304.344	10.6563	833.533
18.78	0.339849	0.160076	2.50367	108489	529.432	304.378	10.6572	833.629
18.79	0.33986	0.16007	2.50376	108497	529.494	304.412	10.658	833.726
18.8	0.339872	0.160065	2.50385	108505	529.555	304.446	10.6589	833.822
18.81	0.339884	0.160059	2.50394	108512	529.617	304.48	10.6597	833.919
18.82	0.339895	0.160054	2.50403	108520	529.678	304.514	10.6606	834.015
18.83	0.339907	0.160048	2.50412	108528	529.74	304.548	10.6614	834.111
18.84	0.339919	0.160042	2.50421	108535	529.802	304.582	10.6623	834.207
18.85	0.33993	0.160037	2.50429	108543	529.863	304.616	10.6631	834.303
18.86	0.339942	0.160031	2.50438	108551	529.924	304.65	10.664	834.399
18.87	0.339953	0.160026	2.50447	108558	529.986	304.684	10.6649	834.495
18.88	0.339965	0.16002	2.50456	108566	530.047	304.718	10.6657	834.591
18.89	0.339977	0.160014	2.50465	108574	530.108	304.751	10.6666	834.687
18.9	0.339988	0.160009	2.50473	108581	530.17	304.785	10.6675	834.783
18.91	0.34	0.160003	2.50482	108589	530.231	304.819	10.6684	834.878
18.92	0.340011	0.159998	2.50491	108597	530.292	304.853	10.6692	834.974
18.93	0.340023	0.159992	2.505	108604	530.353	304.886	10.6701	835.07
18.94	0.340034	0.159986	2.50509	108612	530.414	304.92	10.671	835.165
18.95	0.340046	0.159981	2.50517	108620	530.476	304.954	10.6719	835.261
18.96	0.340058	0.159975	2.50526	108627	530.537	304.987	10.6728	835.356
18.97	0.340069	0.15997	2.50535	108635	530.598	305.021	10.6737	835.451
18.98	0.340081	0.159964	2.50544	108642	530.659	305.055	10.6745	835.547
18.99	0.340092	0.159959	2.50552	108650	530.719	305.088	10.6754	835.642
19	0.340104	0.159953	2.50561	108658	530.78	305.122	10.6763	835.737
19.01	0.340115	0.159948	2.5057	108665	530.841	305.155	10.6772	835.832
19.02	0.340127	0.159942	2.50579	108673	530.902	305.188	10.6781	835.927
19.03	0.340138	0.159937	2.50587	108680	530.963	305.222	10.679	836.022
19.04	0.34015	0.159931	2.50596	108688	531.024	305.255	10.6799	836.117
19.05	0.340161	0.159925	2.50605	108696	531.084	305.289	10.6808	836.212
19.06	0.340172	0.15992	2.50613	108703	531.145	305.322	10.6818	836.306
19.07	0.340184	0.159914	2.50622	108711	531.206	305.355	10.6827	836.401
19.08	0.340195	0.159909	2.50631	108718	531.266	305.389	10.6836	836.496
19.09	0.340207	0.159903	2.50639	108726	531.327	305.422	10.6845	836.59
19.1	0.340218	0.159898	2.50648	108733	531.387	305.455	10.6854	836.685
19.11	0.34023	0.159892	2.50657	108741	531.448	305.488	10.6863	836.779
19.12	0.340241	0.159887	2.50665	108748	531.508	305.522	10.6873	836.874
19.13	0.340252	0.159881	2.50674	108756	531.569	305.555	10.6882	836.968
19.14	0.340264	0.159876	2.50683	108763	531.629	305.588	10.6891	837.062
19.15	0.340275	0.15987	2.50691	108771	531.689	305.621	10.69	837.157
19.16	0.340286	0.159865	2.507	108778	531.75	305.654	10.691	837.251
19.17	0.340298	0.15986	2.50709	108786	531.81	305.687	10.6919	837.345
19.18	0.340309	0.159854	2.50717	108793	531.87	305.72	10.6928	837.439
19.19	0.34032	0.159849	2.50726	108801	531.931	305.753	10.6938	837.533
19.2	0.340332	0.159843	2.50734	108808	531.991	305.786	10.6947	837.627
19.21	0.340343	0.159838	2.50743	108816	532.051	305.819	10.6957	837.721
19.22	0.340354	0.159832	2.50751	108823	532.111	305.852	10.6966	837.815
19.23	0.340366	0.159827	2.5076	108831	532.171	305.885	10.6976	837.908
19.24	0.340377	0.159821	2.50769	108838	532.231	305.918	10.6985	838.002
19.25	0.340388	0.159816	2.50777	108846	532.291	305.951	10.6995	838.096
19.26	0.3404	0.159811	2.50786	108853	532.351	305.983	10.7004	838.189
19.27	0.340411	0.159805	2.50794	108861	532.411	306.016	10.7014	838.283
19.28	0.340422	0.1598	2.50803	108868	532.471	306.049	10.7023	838.376
19.29	0.340433	0.159794	2.50811	108876	532.531	306.082	10.7033	838.47
19.3	0.340445	0.159789	2.5082	108883	532.59	306.114	10.7042	838.563
19.31	0.340456	0.159783	2.50828	108890	532.65	306.147	10.7052	838.656
19.32	0.340467	0.159778	2.50837	108898	532.71	306.18	10.7062	838.749
19.33	0.340478	0.159773	2.50845	108905	532.77	306.212	10.7071	838.843
19.34	0.34049	0.159767	2.50854	108913	532.829	306.245	10.7081	838.936
19.35	0.340501	0.159762	2.50862	108920	532.889	306.278	10.7091	839.029
19.36	0.340512	0.159756	2.50871	108927	532.949	306.31	10.71	839.122
19.37	0.340523	0.159751	2.50879	108935	533.008	306.343	10.711	839.215
19.38	0.340534	0.159746	2.50888	108942	533.068	306.375	10.712	839.307
19.39	0.340546	0.15974	2.50896	108950	533.127	306.408	10.713	839.4
19.4	0.340557	0.159735	2.50905	108957	533.187	306.44	10.714	839.493
19.41	0.340568	0.15973	2.50913	108964	533.246	306.473	10.7149	839.586
19.42	0.340579	0.159724	2.50922	108972	533.305	306.505	10.7159	839.678
19.43	0.34059	0.159719	2.5093	108979	533.365	306.537	10.7169	839.771
19.44	0.340601	0.159713	2.50938	108987	533.424	306.57	10.7179	839.863
19.45	0.340612	0.159708	2.50947	108994	533.483	306.602	10.7189	839.956
19.46	0.340624	0.159703	2.50955	109001	533.543	306.634	10.7199	840.048
19.47	0.340635	0.159697	2.50964	109009	533.602	306.667	10.7209	840.141
19.48	0.340646	0.159692	2.50972	109016	533.661	306.699	10.7219	840.233
19.49	0.340657	0.159687	2.5098	109023	533.72	306.731	10.7229	840.325
19.5	0.340668	0.159681	2.50989	109031	533.779	306.763	10.7239	840.417
19.51	0.340679	0.159676	2.50997	109038	533.838	306.796	10.7249	840.509
19.52	0.34069	0.159671	2.51006	109045	533.897	306.828	10.7259	840.601
19.53	0.340701	0.159665	2.51014	109053	533.956	306.86	10.7269	840.693
19.54	0.340712	0.15966	2.51022	109060	534.015	306.892	10.7279	840.785
19.55	0.340723	0.159655	2.51031	109067	534.074	306.924	10.7289	840.877
19.56	0.340734	0.159649	2.51039	109074	534.133	306.956	10.7299	840.969
19.57	0.340745	0.159644	2.51047	109082	534.192	306.988	10.7309	841.061
19.58	0.340756	0.159639	2.51056	109089	534.251	307.02	10.7319	841.153
19.59	0.340767	0.159634	2.51064	109096	534.31	307.052	10.7329	841.244
19.6	0.340778	0.159628	2.51072	109104	534.369	307.084	10.734	841.336
19.61	0.340789	0.159623	2.51081	109111	534.427	307.116	10.735	841.427
19.62	0.3408	0.159618	2.51089	109118	534.486	307.148	10.736	841.519
19.63	0.340811	0.159612	2.51097	109125	534.545	307.18	10.737	841.61
19.64	0.340822	0.159607	2.51106	109133	534.603	307.212	10.738	841.702
19.65	0.340833	0.159602	2.51114	109140	534.662	307.244	10.7391	841.793
19.66	0.340844	0.159597	2.51122	109147	534.721	307.275	10.7401	841.884
19.67	0.340855	0.159591	2.5113	109154	534.779	307.307	10.7411	841.976
19.68	0.340866	0.159586	2.51139	109162	534.838	307.339	10.7421	842.067
19.69	0.340877	0.159581	2.51147	109169	534.896	307.371	10.7432	842.158
19.7	0.340888	0.159576	2.51155	109176	534.955	307.403	10.7442	842.249
19.71	0.340899	0.15957	2.51163	109183	535.013	307.434	10.7453	842.34
19.72	0.34091	0.159565	2.51172	109191	535.071	307.466	10.7463	842.431
19.73	0.340921	0.15956	2.5118	109198	535.13	307.498	10.7473	842.522
19.74	0.340932	0.159555	2.51188	109205	535.188	307.529	10.7484	842.613
19.75	0.340943	0.159549	2.51196	109212	535.246	307.561	10.7494	842.703
19.76	0.340953	0.159544	2.51205	109219	535.304	307.592	10.7505	842.794
19.77	0.340964	0.159539	2.51213	109227	535.363	307.624	10.7515	842.885
19.78	0.340975	0.159534	2.51221	109234	535.421	307.656	10.7525	842.975
19.79	0.340986	0.159528	2.51229	109241	535.479	307.687	10.7536	843.066
19.8	0.340997	0.159523	2.51237	109248	535.537	307.719	10.7546	843.156
19.81	0.341008	0.159518	2.51246	109255	535.595	307.75	10.7557	843.247
19.82	0.341019	0.159513	2.51254	109262	535.653	307.782	10.7568	843.337
19.83	0.341029	0.159508	2.51262	109270	535.711	307.813	10.7578	843.428
19.84	0.34104	0.159502	2.5127	109277	535.769	307.844	10.7589	843.518
19.85	0.341051	0.159497	2.51278	109284	535.827	307.876	10.7599	843.608
19.86	0.341062	0.159492	2.51286	109291	535.885	307.907	10.761	843.698
19.87	0.341073	0.159487	2.51295	109298	535.943	307.938	10.762	843.788
19.88	0.341084	0.159482	2.51303	109305	536.001	307.97	10.7631	843.878
19.89	0.341094	0.159476	2.51311	109312	536.059	308.001	10.7642	843.968
19.9	0.341105	0.159471	2.51319	109320	536.116	308.032	10.7652	844.058
19.91	0.341116	0.159466	2.51327	109327	536.174	308.064	10.7663	844.148
19.92	0.341127	0.159461	2.51335	109334	536.232	308.095	10.7674	844.238
19.93	0.341137	0.159456	2.51343	109341	536.29	308.126	10.7684	844.328
19.94	0.341148	0.159451	2.51352	109348	536.347	308.157	10.7695	844.418
19.95	0.341159	0.159445	2.5136	109355	536.405	308.188	10.7706	844.507
19.96	0.34117	0.15944	2.51368	109362	536.462	308.219	10.7717	844.597
19.97	0.34118	0.159435	2.51376	109369	536.52	308.251	10.7727	844.687
19.98	0.341191	0.15943	2.51384	109376	536.578	308.282	10.7738	844.776
[truncated: 402 more rows]

## Sheet: Fig_4c
Average Convexity				Mean Curvature				Cortical Thickness				Surface Area				GM Volume				WM Volume				Ventricular CSV Volume				Whole Brain Volume
0-0.5	0.5-1	1-1.5	1.5-2	0-0.5	0.5-1	1-1.5	1.5-2	0-0.5	0.5-1	1-1.5	1.5-2	0-0.5	0.5-1	1-1.5	1.5-2	0-0.5	0.5-1	1-1.5	1.5-2	0-0.5	0.5-1	1-1.5	1.5-2	0-0.5	0.5-1	1-1.5	1.5-2	0-0.5	0.5-1	1-1.5	1.5-2
17.05	7.23	2.81	0.8	15.77	6.09	3.16	0.87	18.27	6.32	3.5	0.82	37.76	13.32	6.73	1.72	63.68	20.5	10.25	5.24	62.71	18.57	12.27	3.27	66.24	14.17	4.05	6.21	63.33	19.8	10.98	4.52
