# Supplementary material for: Multifaceted atlases of the human brain in its infancy
Source: Nat Methods. 2022 Dec 30;20(1):55–64. doi: 10.1038/s41592-022-01703-z (PMC9834057; doi:10.1038/s41592-022-01703-z)
Supplement: Source Data Fig. 5 — Cortical thickness values of all ROIs across infancy. [file 41592_2022_1703_MOESM11_ESM.xlsx]

## Sheet: Fig5_CorticalThickness
AGE	'caudalmiddlefrontal'	'entorhinal'	'postcentral'	'parstriangularis'	'supramarginal'	'insula'	bankssts'	'lateralorbitofrontal'	'parsorbitalis'	'middletemporal'	'pericalcarine'	'parahippocampal'	'paracentral'	'medialorbitofrontal'	'frontalpole'	'cuneus'	'inferiortemporal'	'rostralmiddlefrontal'	'rostralanteriorcingulate'	'isthmuscingulate'	'lateraloccipital'	'lingual'	'superiorparietal'	'parsopercularis'	'fusiform'	'caudalanteriorcingulate'	'superiorfrontal'	'temporalpole'	'precuneus'	'transversetemporal'	'precentral'	'inferiorparietal'	'posteriorcingulate'	'superiortemporal'
0.5	2.06467	2.32721	1.81545	2.19079	1.9547	2.72598	1.75525	2.40965	2.34067	2.0588	1.27762	2.09034	2.2049	2.19663	2.28277	1.89855	2.18697	1.98349	2.23941	1.87454	1.73396	1.76831	1.74102	2.16255	1.94479	2.15617	2.27685	2.36796	1.86761	1.90331	2.01478	1.84555	2.18554	2.19985
1	2.16911	2.44385	1.90889	2.26413	2.04395	2.81485	1.83805	2.53107	2.43958	2.12831	1.33027	2.20952	2.31721	2.28291	2.39761	1.98923	2.25408	2.05763	2.36352	1.9183	1.80906	1.8656	1.82092	2.24544	2.03257	2.24651	2.39168	2.52598	1.93274	2.00041	2.12246	1.92292	2.2725	2.31216
2	2.22435	2.5108	1.97578	2.32023	2.10126	2.87046	1.90277	2.60877	2.50034	2.17672	1.3697	2.27615	2.39273	2.34516	2.44597	2.04891	2.30702	2.1101	2.44118	1.95743	1.85912	1.93197	1.87502	2.31093	2.09536	2.31996	2.4682	2.63845	1.97963	2.08495	2.19739	1.97552	2.33723	2.38972
3	2.28623	2.60701	2.04928	2.37793	2.17322	2.9655	1.94916	2.67657	2.55318	2.24008	1.42092	2.3682	2.46003	2.39992	2.50487	2.11672	2.36836	2.16237	2.46924	2.01508	1.92277	1.99945	1.93674	2.37454	2.17831	2.37362	2.5406	2.72217	2.05097	2.17714	2.25622	2.0386	2.42093	2.47591
4	2.34432	2.65619	2.09153	2.43198	2.22606	3.03559	1.99402	2.73402	2.60848	2.28921	1.46688	2.45514	2.51395	2.46529	2.55437	2.17031	2.41617	2.21456	2.52984	2.06616	1.97695	2.05358	1.98074	2.43198	2.24666	2.43297	2.60204	2.78319	2.09395	2.26041	2.30784	2.08629	2.47576	2.53807
5	2.42018	2.76042	2.13851	2.50995	2.29391	3.10965	2.06639	2.79307	2.6872	2.35788	1.49505	2.53676	2.58753	2.49886	2.61506	2.22904	2.49899	2.28449	2.61242	2.12845	2.03086	2.12438	2.0473	2.50522	2.32976	2.49799	2.66478	2.84873	2.16885	2.32793	2.36947	2.16613	2.56823	2.62501
6	2.44745	2.75694	2.16417	2.54293	2.32208	3.15371	2.09267	2.812	2.71345	2.40098	1.51299	2.55373	2.61295	2.54944	2.65415	2.25511	2.53674	2.3118	2.64006	2.17242	2.0636	2.14451	2.07439	2.52494	2.35988	2.53129	2.6888	2.88052	2.19565	2.35039	2.39473	2.19705	2.59381	2.65975
7	2.45783	2.77732	2.18095	2.55748	2.35416	3.19557	2.11442	2.83435	2.71657	2.42358	1.5207	2.53826	2.64303	2.56071	2.66713	2.28227	2.5512	2.32459	2.6478	2.21116	2.08599	2.1562	2.10308	2.55889	2.37587	2.57779	2.69941	2.88263	2.2241	2.34763	2.3948	2.22667	2.61353	2.68238
8	2.51996	2.85571	2.21363	2.60855	2.41832	3.28027	2.16875	2.88081	2.79172	2.49513	1.53968	2.66242	2.6878	2.60307	2.70536	2.33323	2.60884	2.37789	2.72779	2.27412	2.12554	2.20013	2.16009	2.62984	2.43542	2.64966	2.74045	2.92825	2.28405	2.40557	2.44281	2.29181	2.70024	2.73734
9	2.54742	2.87979	2.22443	2.63274	2.44154	3.30796	2.19129	2.90301	2.80243	2.52326	1.54535	2.69907	2.71153	2.62696	2.71527	2.3546	2.63754	2.40349	2.7311	2.29077	2.14309	2.2184	2.18449	2.64621	2.47068	2.67679	2.75963	2.9736	2.30224	2.43297	2.46467	2.31188	2.73388	2.75751
10	2.55605	2.8911	2.23178	2.65089	2.44533	3.33467	2.20999	2.90919	2.82495	2.53657	1.54679	2.71493	2.71644	2.62399	2.74672	2.34396	2.65019	2.41257	2.74096	2.29354	2.1517	2.22891	2.19264	2.65914	2.47732	2.68808	2.76832	2.98277	2.30421	2.42798	2.46307	2.32784	2.73231	2.75451
11	2.56012	2.8787	2.22679	2.66034	2.44823	3.36145	2.20686	2.90377	2.80832	2.53576	1.5481	2.7073	2.71948	2.6171	2.72565	2.35322	2.65036	2.42187	2.75081	2.30447	2.15316	2.22513	2.19079	2.67125	2.48081	2.68297	2.76732	2.98271	2.30249	2.4225	2.46183	2.32841	2.73822	2.75593
12	2.60691	2.93447	2.27175	2.70798	2.50025	3.37221	2.25473	2.93872	2.84861	2.59017	1.56708	2.76009	2.77563	2.67841	2.76681	2.39811	2.69416	2.45251	2.8246	2.33868	2.18801	2.26773	2.22987	2.72957	2.52682	2.73248	2.82318	3.02396	2.35701	2.48831	2.50978	2.37736	2.7937	2.8231
13	2.65514	2.978	2.28714	2.75832	2.53759	3.41355	2.29603	2.99148	2.88628	2.62733	1.58382	2.80111	2.8052	2.7307	2.83884	2.42993	2.74283	2.49568	2.91504	2.38689	2.20694	2.28742	2.26728	2.77574	2.56702	2.78142	2.8812	3.08311	2.3898	2.51815	2.5473	2.41287	2.83362	2.86469
14	2.66077	2.97401	2.30223	2.754	2.54593	3.40695	2.29814	2.99062	2.89661	2.6328	1.5863	2.8131	2.81596	2.74494	2.8504	2.43204	2.75234	2.50243	2.91989	2.40602	2.21011	2.28717	2.26447	2.78604	2.56755	2.77627	2.88372	3.09416	2.39644	2.52593	2.55406	2.4159	2.8375	2.86719
15	2.65996	2.99058	2.30532	2.77054	2.54974	3.39624	2.29316	2.99721	2.90413	2.64238	1.58654	2.82022	2.82027	2.73843	2.84787	2.42469	2.75128	2.50002	2.91004	2.40118	2.21243	2.29616	2.2661	2.79303	2.56981	2.80633	2.88916	3.07526	2.40458	2.53201	2.5577	2.42353	2.85556	2.87333
16	2.67036	2.98086	2.30289	2.76932	2.55803	3.39744	2.30087	3.00619	2.90988	2.66337	1.58847	2.82807	2.81617	2.73876	2.85062	2.4231	2.75714	2.51027	2.92146	2.44047	2.2188	2.30228	2.26757	2.80061	2.57242	2.81355	2.88749	3.07086	2.40561	2.53979	2.55959	2.42395	2.87435	2.88015
17	2.70977	3.01504	2.31261	2.77783	2.57539	3.43621	2.347	3.03535	2.94538	2.6837	1.58947	2.83463	2.83302	2.76796	2.85908	2.43121	2.78583	2.53933	2.96641	2.44965	2.23758	2.31269	2.28823	2.81375	2.60612	2.83746	2.91882	3.11517	2.41842	2.55022	2.57293	2.44233	2.89821	2.89786
18	2.73508	3.04127	2.33271	2.8129	2.58635	3.4711	2.32997	3.0463	2.94754	2.69744	1.58235	2.84048	2.86772	2.77801	2.86149	2.44925	2.79146	2.56313	2.98177	2.46836	2.23191	2.335	2.3125	2.8208	2.61851	2.86029	2.93611	3.12155	2.44309	2.56728	2.59645	2.46046	2.9263	2.90772
19	2.75575	3.05748	2.3467	2.80012	2.59999	3.50025	2.3429	3.05745	2.96883	2.7016	1.58892	2.88841	2.88889	2.7874	2.88146	2.45117	2.80271	2.57645	3.02667	2.46281	2.23303	2.3326	2.31503	2.84493	2.61898	2.91687	2.96493	3.13224	2.4548	2.58671	2.61364	2.47365	2.93518	2.91596
20	2.74772	3.04841	2.34235	2.82131	2.60638	3.47586	2.35253	3.08916	2.98864	2.72133	1.59839	2.86045	2.87526	2.80556	2.90873	2.44272	2.83521	2.58126	3.04446	2.46077	2.24659	2.32427	2.31284	2.86953	2.63297	2.90216	2.97611	3.15781	2.45697	2.60337	2.61063	2.48295	2.91356	2.94154
21	2.76507	3.03939	2.34803	2.82522	2.61728	3.46933	2.34237	3.07783	2.97584	2.72354	1.60217	2.88584	2.90026	2.79222	2.89259	2.45668	2.82678	2.57985	3.0467	2.45902	2.2482	2.33394	2.32328	2.87415	2.63994	2.89234	2.98742	3.11786	2.4699	2.61166	2.62253	2.4876	2.93793	2.95223
22	2.76583	3.0583	2.35981	2.81085	2.62366	3.47668	2.34993	3.04912	2.97088	2.71523	1.59777	2.88291	2.91632	2.7817	2.89079	2.45735	2.82303	2.58622	3.02991	2.45714	2.25556	2.34352	2.32403	2.87167	2.62015	2.92362	2.99802	3.10674	2.47222	2.62007	2.64027	2.48637	2.93905	2.95138
23	2.77989	3.09088	2.36823	2.85723	2.63302	3.50565	2.38795	3.10109	3.01988	2.73748	1.60509	2.90524	2.90159	2.8037	2.92815	2.48854	2.86228	2.60941	3.08279	2.50734	2.27398	2.35623	2.34507	2.88035	2.65067	2.89941	2.98277	3.22788	2.48133	2.60685	2.64108	2.50886	2.95232	2.97219
24	2.75276	3.05673	2.34793	2.83053	2.61064	3.48514	2.35528	3.07313	2.98524	2.71679	1.60451	2.8642	2.89585	2.79782	2.88732	2.46348	2.82551	2.58281	3.01284	2.48431	2.26122	2.33509	2.32754	2.84987	2.63869	2.85976	2.95895	3.18672	2.46231	2.58094	2.6201	2.48511	2.92565	2.94507
