# Supplementary material for: Multifaceted atlases of the human brain in its infancy
Source: Nat Methods. 2022 Dec 30;20(1):55–64. doi: 10.1038/s41592-022-01703-z (PMC9834057; doi:10.1038/s41592-022-01703-z)
Supplement: Source Data Fig. 6 — Cortical T1w/T2w ratio for different cortical lobes/hemispheres. [file 41592_2022_1703_MOESM12_ESM.xlsx]

## Sheet: Fig5_LeftHemisphere
Age	Primary Visual	Primary Auditory	Prefrontal	Primary Sensorimotor	Parietal Association	Temporal Association
0.5	1.03226	0.943804	0.895844	1.00175	0.872106	0.835655
1	1.11514	1.0077	0.961766	1.06391	0.940882	0.908212
2	1.23452	1.09937	1.05914	1.14965	1.0432	1.01575
3	1.32211	1.1664	1.13287	1.2093	1.12197	1.09817
4	1.39135	1.21988	1.19048	1.25837	1.18625	1.16544
5	1.44845	1.26262	1.23437	1.29916	1.23849	1.21965
6	1.49707	1.29654	1.26803	1.33327	1.28068	1.26248
7	1.53948	1.3245	1.29582	1.36355	1.31514	1.29636
8	1.5769	1.34824	1.31954	1.38974	1.34361	1.32352
9	1.6102	1.36901	1.34018	1.41252	1.36848	1.34664
10	1.64008	1.38827	1.35915	1.43443	1.39188	1.36798
11	1.66681	1.40671	1.37721	1.4562	1.41388	1.3881
12	1.69053	1.42389	1.39404	1.47652	1.43357	1.40631
13	1.71152	1.43929	1.40922	1.49418	1.45042	1.42215
14	1.73016	1.45303	1.42293	1.50936	1.46462	1.4358
15	1.74676	1.46534	1.43545	1.52256	1.47641	1.4475
16	1.76162	1.47641	1.44695	1.53425	1.48613	1.45755
17	1.77506	1.48644	1.45764	1.54494	1.49431	1.46642
18	1.78733	1.49568	1.46772	1.55516	1.50151	1.47451
19	1.79863	1.50435	1.47734	1.56536	1.50828	1.48203
20	1.80911	1.51248	1.48656	1.57559	1.51485	1.48896
21	1.81884	1.5201	1.49537	1.58557	1.52118	1.49519
22	1.82788	1.52717	1.5037	1.59491	1.52704	1.5006
23	1.83628	1.53371	1.51154	1.60348	1.53238	1.50524
24	1.8441	1.53976	1.5189	1.61135	1.53719	1.50916

## Sheet: Fig5_RightHemisphere
Age	Primary Visual	Primary Auditory	Prefrontal	Primary Sensorimotor	Parietal Association	Temporal Association
0.5	1.0433	0.95297	0.888448	1.01423	0.880567	0.845315
1	1.12872	1.01735	0.953611	1.07368	0.950568	0.921244
2	1.2515	1.11026	1.04877	1.15671	1.05385	1.03612
3	1.34125	1.17815	1.11965	1.21537	1.13232	1.12555
4	1.4119	1.22963	1.17458	1.26299	1.19546	1.19473
5	1.46982	1.26867	1.21676	1.30216	1.24624	1.24722
6	1.51862	1.29914	1.24953	1.33509	1.28714	1.28777
7	1.56051	1.32431	1.27649	1.36458	1.32069	1.32043
8	1.59702	1.34561	1.29939	1.39067	1.34861	1.34735
9	1.62934	1.36402	1.31925	1.41383	1.37269	1.37009
10	1.65827	1.38049	1.33721	1.43562	1.39451	1.38987
11	1.68416	1.39563	1.35385	1.45636	1.41438	1.40719
12	1.70724	1.40951	1.36906	1.47512	1.43196	1.42219
13	1.72779	1.42208	1.38268	1.49132	1.44715	1.43508
14	1.74614	1.43352	1.39495	1.50533	1.46026	1.44625
15	1.76263	1.44404	1.40612	1.51768	1.47166	1.4561
16	1.77753	1.45384	1.41639	1.52875	1.48159	1.46493
17	1.79109	1.46303	1.42601	1.53886	1.49032	1.47298
18	1.80355	1.4717	1.43516	1.54838	1.49816	1.48041
19	1.8151	1.47993	1.44397	1.55772	1.50546	1.48736
20	1.82588	1.48774	1.45248	1.56709	1.51241	1.49387
21	1.83599	1.49511	1.46066	1.57637	1.51905	1.49993
22	1.84547	1.50201	1.46843	1.58528	1.52528	1.50552
23	1.85439	1.50846	1.47578	1.59368	1.53104	1.51062
24	1.8628	1.51449	1.48274	1.60149	1.53632	1.51528
