# Supplementary material for: Multifaceted atlases of the human brain in its infancy
Source: Nat Methods. 2022 Dec 30;20(1):55–64. doi: 10.1038/s41592-022-01703-z (PMC9834057; doi:10.1038/s41592-022-01703-z)
Supplement: Source Data Extended Data Fig. 8 — Surface area values of all ROIs across infancy. [file 41592_2022_1703_MOESM13_ESM.xlsx]

## Sheet: ED_Fig8_Surface Area
AGE	'caudalmiddlefrontal'	'entorhinal'	'postcentral'	'parstriangularis'	'supramarginal'	'insula'	bankssts'	'lateralorbitofrontal'	'parsorbitalis'	'middletemporal'	'pericalcarine'	'parahippocampal'	'paracentral'	'medialorbitofrontal'	'frontalpole'	'cuneus'	'inferiortemporal'	'rostralmiddlefrontal'	'rostralanteriorcingulate'	'isthmuscingulate'	'lateraloccipital'	'lingual'	'superiorparietal'	'parsopercularis'	'fusiform'	'caudalanteriorcingulate'	'superiorfrontal'	'temporalpole'	'precuneus'	'transversetemporal'	'precentral'	'inferiorparietal'	'posteriorcingulate'	'superiortemporal'
0.5	1577.81	430.799	3742.55	945.261	3365.17	2518.75	1040.7	1816.12	580.683	2494.46	1197.93	628.374	1415.38	1048.39	333.147	1062.29	2216.4	3899.03	320.123	513.363	3257.05	2280.41	4313.8	1149.75	2380.16	297.082	4564.69	278.81	4102.31	353.822	4473.6	4323.83	815.922	3949.92
1	1659.73	402.321	3957.64	1009.39	3569.58	2618.77	1076.48	1898.99	599.71	2582.77	1304.27	670.01	1505.08	1111.43	356.411	1110.58	2361.4	4106.77	342.896	551.195	3443.63	2452.61	4590.94	1212.17	2502.23	315.313	4910.24	298.649	4305.99	376.549	4713.82	4472.32	851.836	4179.87
2	1725.33	451.111	4118.47	1018.23	3698.2	2737.88	1107.29	1988.39	621.053	2684.64	1360.44	704.704	1562.32	1146.78	355.045	1151.69	2446.4	4253.86	362.987	583.535	3599.17	2572.28	4787.69	1265.37	2558.67	336.822	5132.64	310.638	4451.37	388.378	4914.78	4613.91	891.975	4362.44
3	1780.99	450.496	4324.73	1086.64	3789.32	2788.83	1163.95	2053.98	646.504	2785.85	1431.61	746.793	1642.89	1219.04	375.545	1228.34	2560.33	4445.56	385.119	614.219	3787.72	2697.06	5010.66	1298.15	2716.8	348.709	5325.94	332.849	4668.69	408.29	5132.55	4887.88	930.262	4544.13
4	1855.32	484.174	4452.34	1100.34	3953.6	2906.79	1215.45	2125.7	676.26	2920.67	1501.95	754.353	1670.58	1270.56	377.61	1261.29	2636.23	4634.68	397.211	628.349	3971.11	2811.21	5160.65	1368.05	2800.91	362.696	5521.11	338.084	4862.27	424.205	5285.75	5002.33	979.788	4742.18
5	1959.79	491.763	4619.24	1180.07	4101.41	2985.74	1285.09	2210.21	695.548	3059.58	1558.78	792.339	1743.49	1294.55	391.05	1308.02	2780.89	4785.59	400.415	688.503	4127.84	2932.05	5458.55	1444.55	2964.36	381.555	5727.55	352.637	5067.92	449.168	5458.27	5281.69	1040.85	4903.27
6	1963.29	499.259	4697.92	1177.65	4190.35	3039.97	1304.06	2268.84	710.125	3100.42	1570.72	784.914	1766.21	1339.15	403.346	1318.85	2846.35	4919.08	425.58	686.632	4222.74	3000.24	5521.59	1423.99	2991.05	387.001	5823.19	363.6	5121.09	463.075	5535.97	5402.12	1058.12	4999.22
7	1967.05	495.405	4708.06	1203.52	4216.95	3077.87	1318.24	2274.53	719.9	3158.88	1582.32	817.688	1795.23	1346.45	390.076	1340.14	2873.64	4961.84	423.11	695.043	4317.1	2982.15	5621.52	1468.19	3031.09	399.229	5792.12	355.481	5230.51	465.059	5542.05	5489.23	1091.94	5052.25
8	2058.44	506.387	4853.24	1268.04	4410.79	3172.95	1386.8	2367.28	762.601	3268.17	1620.27	825.184	1878.23	1408.36	407.782	1404.25	3037.26	5076.08	445.412	713.577	4439.17	3092.9	5826.09	1501.01	3117.03	392.848	6029.48	390.734	5391.87	482.046	5707.21	5701.96	1105.69	5186.84
9	2087.02	523.59	4935.76	1244.74	4447.78	3213.95	1408.61	2398.41	767.702	3337.91	1647.56	841.314	1855.2	1424.28	410.158	1417.93	3051.49	5224.57	465.621	732.446	4535.06	3140.92	5871.02	1519.42	3197.08	411.506	6137.6	382.597	5503.34	483.809	5802.53	5798.49	1120.33	5293.46
10	2083.89	525.253	4945.25	1263.32	4479.33	3254.1	1402.79	2387.35	764.24	3371.32	1642.72	826.393	1860.56	1433.32	409.77	1422.92	3086.96	5268.22	456.949	749.015	4558.83	3148.03	5919.16	1535.97	3203.84	409.897	6115.4	378.477	5488.11	493.852	5800.27	5824.54	1135.45	5285.9
11	2103.92	524.112	4962.11	1261.22	4495.29	3257.72	1408.44	2384.11	781.526	3353.42	1652.07	825.782	1866.45	1417.35	404.124	1413.99	3097.34	5286.34	460.303	738.863	4548.21	3141.36	5892.86	1536.36	3227.91	415.459	6140.08	390.514	5513.1	495.729	5851.5	5832.44	1119.56	5304.46
12	2176.44	519.435	5091.9	1306.34	4623.98	3292.8	1461.63	2454.92	793.355	3477.06	1705.9	855.491	1922.62	1478.64	420.083	1452.19	3199.24	5372.92	479.23	766.037	4684.87	3219.39	6059.23	1576.51	3322.38	412.299	6363.26	392.669	5676.12	516.389	6000.72	5972.65	1146.71	5480.47
13	2212.66	544.236	5185.46	1327.53	4748.04	3363.88	1487.63	2497.82	815.952	3561.41	1708.65	894.678	1970.9	1508.47	433.564	1464.29	3269.26	5521.53	494.4	786.226	4750.66	3238.33	6211.54	1615.71	3376.04	432.219	6588.65	392.825	5764.34	521.301	6094.59	6099.5	1156.64	5580.07
14	2212.84	515.032	5189.69	1328.75	4698.6	3378.71	1509.64	2503.52	811.881	3568.34	1721.74	913.576	1973.51	1512.73	428.209	1495.88	3238.09	5560.34	502.678	765.198	4713.62	3228.29	6172.99	1608.23	3414.84	434.244	6563.86	390.436	5797.13	517.454	6129.34	6146.19	1179.62	5599.52
15	2218.5	540.802	5170.04	1345.51	4730.1	3366.7	1498.9	2514.28	815.356	3566.57	1719.45	870.147	1977.73	1514.79	432.855	1492.62	3299.66	5543.59	503.899	776.952	4753.58	3271.93	6155.26	1605.05	3374.24	427.966	6566.64	397.214	5801.67	523.321	6166.03	6132.38	1179.74	5568.69
16	2213.62	528.569	5175.95	1361.62	4774.11	3376.55	1523.69	2517.17	832.385	3572.44	1727.17	877.852	2009.3	1526.94	434.627	1465.11	3297.54	5580.41	504.019	763.192	4779.99	3265.74	6180.07	1617.73	3398.04	435.386	6608.09	411.09	5754.4	528.837	6099.02	6142.18	1151.98	5594.34
17	2270.54	540.694	5209.37	1375.75	4836.4	3434.48	1536.77	2567.11	830.087	3634.53	1738.37	889.441	1991.95	1548.1	447.169	1477.94	3339.57	5688.14	514.471	771.171	4819.39	3290.13	6282.13	1655.21	3469.47	446.653	6720.09	392.918	5826.28	524.917	6227.54	6190.32	1180.03	5667.03
18	2265.24	520.069	5320.33	1392.51	4855.76	3452.14	1545.76	2598.83	851.966	3623.79	1743.55	895.786	2045.09	1569.06	423.524	1495.32	3408.44	5775.1	521.042	775.493	4812.94	3295.26	6355.49	1657.33	3463.57	443.181	6850.03	426.848	5861.56	543.603	6286.45	6292.64	1179.04	5695
19	2342.7	560.293	5355.31	1386.17	4886.29	3522.63	1573.48	2579.72	847.761	3641.84	1738.27	907.779	2077.46	1553.79	433.679	1497.39	3374.45	5799.1	528.752	785.736	4800.68	3305.78	6422.1	1660.85	3459.49	449.504	6852.17	393.906	5930.01	530.383	6332.76	6331.72	1213.52	5662.36
20	2320.95	572.216	5321.21	1385.29	4875.89	3488.76	1559.77	2568.02	839.317	3696.74	1748.03	894.31	2014.78	1573.09	458.074	1513.43	3417.17	5861.4	521.562	804.009	4850.93	3332.49	6362.24	1648.15	3518.55	448.009	6916.15	420.726	5979.21	538.423	6362.19	6273.51	1218.66	5762.34
21	2338.31	537.636	5376.26	1386.94	4914.46	3488.85	1566.75	2594.62	837.185	3701.56	1750.34	917.118	2057.07	1582.24	458.359	1531.3	3441.56	5828.99	530.8	802.221	4867.15	3352.97	6389.56	1694.35	3537.93	463.528	6938.66	409.737	6011.19	552.07	6377.58	6322.22	1211.56	5787.26
22	2333.47	554.723	5436.31	1390.27	4899.56	3510.52	1558.1	2551.59	842.048	3733.34	1748.49	943.344	2070.46	1574.4	448.826	1514.53	3425.26	5886.75	534.719	823.993	4867.62	3342.36	6413.49	1692.27	3517.6	459.334	6924.67	395.207	6066.6	545.016	6485.44	6355.15	1267.22	5789.54
23	2341.06	572.546	5432.28	1414.64	4940.82	3524.91	1594.35	2609.51	860.592	3767.14	1760.38	942.264	2077.53	1599.06	443.281	1521.91	3437.67	5909.47	522.9	824.794	4954.05	3367.88	6495.7	1726.6	3583.07	456.828	6907.09	403.27	6029.39	545.114	6430.44	6456.35	1245.05	5876.23
24	2316.81	564.171	5380.54	1378.75	4891.78	3497.92	1560.94	2618.74	862.358	3703.63	1765.15	921.012	2011.47	1579.52	455.486	1528.22	3429.16	5842.25	520.735	800.765	4931.82	3313.89	6399.73	1676.63	3532.34	458.335	6845.57	404.495	5993.02	539.529	6362.95	6348.97	1230.94	5823.34
