# Supplementary material for: Multifaceted atlases of the human brain in its infancy
Source: Nat Methods. 2022 Dec 30;20(1):55–64. doi: 10.1038/s41592-022-01703-z (PMC9834057; doi:10.1038/s41592-022-01703-z)
Supplement: Source Data Extended Data Fig. 10 — Laterality index and statistical tests for cortical thickness. [file 41592_2022_1703_MOESM14_ESM.xlsx]

## Sheet: ED_Fig10_CorticalThickness_LI
AGE	'caudalmiddlefrontal'	'entorhinal'	'postcentral'	'parstriangularis'	'supramarginal'	'insula'	bankssts'	'lateralorbitofrontal'	'parsorbitalis'	'middletemporal'	'pericalcarine'	'parahippocampal'	'paracentral'	'medialorbitofrontal'	'frontalpole'	'cuneus'	'inferiortemporal'	'rostralmiddlefrontal'	'rostralanteriorcingulate'	'isthmuscingulate'	'lateraloccipital'	'lingual'	'superiorparietal'	'parsopercularis'	'fusiform'	'caudalanteriorcingulate'	'superiorfrontal'	'temporalpole'	'precuneus'	'transversetemporal'	'precentral'	'inferiorparietal'	'posteriorcingulate'	'superiortemporal'
0.5	-0.0644754	-0.0632096	-0.0349892	0.00925665	-0.05981	-0.0489098	-0.144434	0.0168295	0.0555813	-0.0570671	-0.128181	0.0326757	0.0064596	0.039651	0.0485898	0.0105888	-0.0184043	0.019846	0.0783766	0.116654	0.0459212	-0.0379844	-0.0283225	0.000855839	-0.0145706	-0.0129709	-0.00747349	-0.0322779	-0.0372377	0.00753431	-0.0112536	-0.0181378	-0.0347855	-0.0234747
1	-0.0639049	-0.0706855	-0.0315206	0.0153476	-0.0640807	-0.0409223	-0.137419	0.01481	0.0457257	-0.0570911	-0.119327	0.0252787	0.0113776	0.0453085	0.0450446	0.00998798	-0.0235394	0.0161772	0.0645207	0.141265	0.0478886	-0.0432873	-0.0295492	-0.0103708	-0.0214538	-0.00229305	-0.00652266	-0.0448336	-0.0364584	-0.00214572	-0.0123634	-0.0175446	-0.0417676	-0.0208718
2	-0.0626714	-0.0735357	-0.0310506	0.0179976	-0.0660727	-0.0370299	-0.135452	0.0157706	0.0385088	-0.0524582	-0.117367	0.0219343	0.0126711	0.0424407	0.0489385	0.0130666	-0.0223458	0.0154826	0.0617248	0.152875	0.047544	-0.0437415	-0.0292688	-0.0116232	-0.022016	0.0011238	-0.00571291	-0.0438722	-0.0367483	-0.00231084	-0.0133608	-0.0163947	-0.0427773	-0.0205553
3	-0.0573598	-0.0633982	-0.0324636	0.0161357	-0.0650206	-0.0349001	-0.133126	0.0173511	0.0380237	-0.0527549	-0.120072	0.0164777	0.0174124	0.0392982	0.051576	0.0159915	-0.0255642	0.0150318	0.0719685	0.151327	0.0479302	-0.0435339	-0.0311362	-0.0121114	-0.0212203	-0.00323561	-0.00552537	-0.0526597	-0.035912	-0.00504423	-0.0151973	-0.0194457	-0.0362974	-0.0212708
4	-0.0600773	-0.0547192	-0.0357225	0.0164042	-0.0622473	-0.0337231	-0.129535	0.0191256	0.0392074	-0.0521509	-0.119058	0.0216362	0.0138525	0.0358438	0.045326	0.0182805	-0.0204089	0.0154081	0.0610568	0.144368	0.0475454	-0.0442863	-0.0315073	-0.0118961	-0.0192301	-0.00527428	-0.0066712	-0.0456559	-0.0357552	-0.00671038	-0.0141065	-0.01816	-0.0344402	-0.023459
5	-0.0604322	-0.0570982	-0.0352552	0.0118728	-0.0675201	-0.0366176	-0.1347	0.0201611	0.0388529	-0.0529869	-0.124126	0.0206641	0.0115436	0.0400634	0.0464795	0.014292	-0.0257094	0.0156356	0.0617513	0.142986	0.0496951	-0.0438046	-0.0320825	-0.015168	-0.0200288	-0.00418648	-0.00625656	-0.0409788	-0.03373	-0.0194696	-0.0157091	-0.0198175	-0.0295926	-0.0239277
6	-0.0570473	-0.0512145	-0.0326965	0.0185064	-0.0662873	-0.0481263	-0.131235	0.0217867	0.035229	-0.052111	-0.121247	0.0247636	0.0100023	0.0359061	0.0435334	0.0163819	-0.0220262	0.0124003	0.0603038	0.146208	0.0515227	-0.0438909	-0.0333352	-0.0158362	-0.0199363	-0.00440062	-0.00608151	-0.0448716	-0.0326725	-0.0137616	-0.0158061	-0.0182068	-0.0335936	-0.024649
7	-0.0557025	-0.0648148	-0.0341575	0.0148706	-0.0662214	-0.0458573	-0.136317	0.0231242	0.0374681	-0.0507703	-0.118228	0.0241757	0.0108287	0.0382521	0.0441266	0.0132051	-0.0223915	0.0132236	0.0631994	0.136171	0.0506556	-0.0439295	-0.0332945	-0.017759	-0.02104	-0.00454695	-0.00460468	-0.0499123	-0.0323956	-0.0111797	-0.0137711	-0.0191188	-0.0324889	-0.0205093
8	-0.0619973	-0.063905	-0.0353715	0.0139194	-0.0677107	-0.0404352	-0.135247	0.0260336	0.037194	-0.0512112	-0.120527	0.0183304	0.0144714	0.0363566	0.0400445	0.0164127	-0.0196131	0.0164032	0.0478765	0.142784	0.0518008	-0.0424671	-0.0333328	-0.0146928	-0.0242901	0.00331997	-0.00439583	-0.0443741	-0.0340711	-0.0127309	-0.0130813	-0.0193891	-0.0345205	-0.0188995
9	-0.0615081	-0.0628643	-0.0356975	0.0151927	-0.0650708	-0.0348355	-0.137782	0.026613	0.0313908	-0.0511835	-0.120386	0.0192672	0.0153654	0.0372537	0.0384272	0.0189008	-0.021734	0.0159248	0.0498426	0.142411	0.052611	-0.0432577	-0.030936	-0.0135384	-0.019187	0.00237623	-0.0047375	-0.040868	-0.034719	-0.0164808	-0.0121989	-0.0210125	-0.0341402	-0.0177112
10	-0.0561976	-0.0654128	-0.0368481	0.0129175	-0.0672735	-0.0358466	-0.130588	0.0246863	0.0422304	-0.0493501	-0.120576	0.0205493	0.0122692	0.0339004	0.0424663	0.0238571	-0.0233944	0.0157664	0.0468262	0.145119	0.0520958	-0.0419018	-0.030341	-0.0149356	-0.0232	0.00599165	-0.00610571	-0.0402323	-0.0347162	-0.00851286	-0.011505	-0.0195616	-0.0322958	-0.0181532
11	-0.0591228	-0.0603107	-0.035478	0.0150049	-0.0659969	-0.0315552	-0.132761	0.0238139	0.0426528	-0.049407	-0.120271	0.0222661	0.0139503	0.0344778	0.0449165	0.0190999	-0.0252275	0.0165834	0.0541493	0.140011	0.0553341	-0.039837	-0.0287595	-0.0152145	-0.0197	0.000169254	-0.00470914	-0.0442796	-0.0332529	-0.0147968	-0.0096743	-0.0211491	-0.031014	-0.0194295
12	-0.0601022	-0.0538404	-0.0381245	0.0159342	-0.0663346	-0.0296126	-0.139064	0.0262522	0.0341724	-0.0478375	-0.12105	0.0216995	0.0123942	0.0351774	0.0383727	0.0216252	-0.0235237	0.0164287	0.0469533	0.145628	0.0539344	-0.0431176	-0.0332605	-0.0157014	-0.0178368	0.00133271	-0.00578273	-0.0370988	-0.0348004	-0.01308	-0.0113436	-0.0191905	-0.0340794	-0.0194563
13	-0.06083	-0.0509645	-0.0371417	0.0181761	-0.068098	-0.028196	-0.138635	0.0259025	0.0363983	-0.0487361	-0.122398	0.0188187	0.00985721	0.0374638	0.0391738	0.0218189	-0.0270381	0.0149565	0.0487344	0.147631	0.0558228	-0.0450303	-0.0321124	-0.0178387	-0.0145843	0.000649082	-0.00258828	-0.033765	-0.0322796	-0.0140331	-0.0121597	-0.021928	-0.0328993	-0.017991
14	-0.0616381	-0.0579124	-0.0384795	0.0142686	-0.0657316	-0.0250981	-0.136294	0.025707	0.03797	-0.0484222	-0.121454	0.0264904	0.0127675	0.034027	0.0465049	0.0278212	-0.0275182	0.0155755	0.0482437	0.140214	0.055744	-0.0434857	-0.0316398	-0.0159258	-0.0155974	0.00766179	-0.00285274	-0.033006	-0.0340377	-0.0129056	-0.0110601	-0.0211562	-0.0327305	-0.0178832
15	-0.0631223	-0.059015	-0.0390273	0.0189218	-0.0696038	-0.0227835	-0.135096	0.0264271	0.0365708	-0.0491115	-0.121995	0.0248503	0.0166886	0.0339761	0.0365862	0.0223741	-0.0271382	0.0169432	0.0473148	0.142393	0.0536135	-0.0443578	-0.0307465	-0.0192536	-0.0160429	0.00743507	-0.0031062	-0.0361207	-0.0336409	-0.0137612	-0.00988523	-0.0184112	-0.0332199	-0.0185363
16	-0.0620246	-0.0553525	-0.0367619	0.0137674	-0.0674472	-0.0239423	-0.135955	0.0250312	0.0356072	-0.0485561	-0.122904	0.020795	0.0167658	0.0336604	0.0403813	0.0226553	-0.0244698	0.0163179	0.0511709	0.128904	0.0551844	-0.0444106	-0.0314545	-0.0188939	-0.015877	0.00876199	-0.00100383	-0.0396134	-0.0363736	-0.0144592	-0.00917337	-0.0207901	-0.037097	-0.0195412
17	-0.0619671	-0.0491898	-0.037427	0.019349	-0.0646323	-0.0257153	-0.13905	0.020903	0.0402645	-0.0473172	-0.121507	0.0260467	0.0222486	0.0392709	0.0366349	0.0258086	-0.025854	0.0136115	0.0442439	0.137285	0.0531929	-0.0461311	-0.0335637	-0.0192699	-0.0167226	-0.00577557	-0.000308781	-0.0293331	-0.0369583	-0.0178964	-0.00959342	-0.0240665	-0.0376757	-0.016872
18	-0.0618507	-0.043652	-0.0376339	0.0145148	-0.065603	-0.0268552	-0.138306	0.0262433	0.0392988	-0.0496639	-0.125946	0.0188271	0.0189355	0.0349059	0.0365319	0.0203133	-0.0264333	0.0126246	0.0441686	0.131995	0.0558423	-0.0477506	-0.0323348	-0.0195334	-0.0205143	0.00119097	-0.00227524	-0.0295058	-0.0339926	-0.014083	-0.0112675	-0.0211777	-0.0351592	-0.0186466
19	-0.0663313	-0.0469573	-0.0397742	0.00925962	-0.0682618	-0.0297263	-0.139478	0.0292376	0.0379757	-0.0521351	-0.124736	0.0207557	0.013396	0.0342027	0.0375994	0.0169193	-0.0282121	0.0139293	0.0409402	0.128901	0.0554374	-0.0451923	-0.0317654	-0.0194261	-0.0174801	0.00118586	-0.00426883	-0.0311329	-0.0338767	-0.0121271	-0.0129539	-0.0209933	-0.0327763	-0.0185584
20	-0.0661174	-0.0474583	-0.0448676	0.0160516	-0.0693529	-0.0313315	-0.137479	0.0266558	0.0448756	-0.0533901	-0.125586	0.0258334	0.0138229	0.0310855	0.0388688	0.0268134	-0.0258484	0.0157957	0.039961	0.146033	0.0539915	-0.0464682	-0.0312611	-0.018431	-0.0162804	0.0112201	-0.0078937	-0.044412	-0.0347943	-0.0155357	-0.0101857	-0.0220479	-0.0279304	-0.0151711
21	-0.0641768	-0.057652	-0.0402865	0.0189606	-0.0697553	-0.0279821	-0.135606	0.0252467	0.0331816	-0.0489023	-0.122711	0.0254122	0.0127343	0.029041	0.0379471	0.0251159	-0.0285242	0.0165536	0.0337463	0.14342	0.0527833	-0.0454226	-0.0292217	-0.0169115	-0.0165944	0.0130047	-0.0078727	-0.0390047	-0.0351882	-0.0190187	-0.0131957	-0.021043	-0.0264209	-0.015593
22	-0.0603745	-0.0510683	-0.0374654	0.0174022	-0.0707594	-0.0283061	-0.134645	0.0250784	0.0287386	-0.0478346	-0.120086	0.0217067	0.00935825	0.030568	0.0441129	0.0234745	-0.0304591	0.0138316	0.0381589	0.143739	0.0526704	-0.0461623	-0.029697	-0.0157747	-0.0210105	0.0139864	-0.00690064	-0.0402933	-0.0334978	-0.0187047	-0.0128027	-0.0215248	-0.022898	-0.015163
23	-0.0586174	-0.047779	-0.0355987	0.014572	-0.0655992	-0.0245996	-0.136312	0.0260166	0.0384251	-0.0471273	-0.125016	0.0270386	0.0161731	0.0323336	0.045841	0.0260778	-0.0224935	0.0172553	0.0421228	0.127008	0.057226	-0.0421592	-0.0322163	-0.0158728	-0.0166975	0.0112985	-0.00403863	-0.0268651	-0.0360229	-0.0059098	-0.0112452	-0.0216111	-0.0312801	-0.0184251
24	-0.0585869	-0.0525613	-0.0376025	0.0166325	-0.0674183	-0.0269373	-0.137396	0.024126	0.0386027	-0.0457892	-0.122149	0.0318792	0.0168885	0.0324988	0.0325874	0.0235829	-0.0240683	0.0163353	0.0395954	0.135555	0.0545995	-0.042177	-0.0307943	-0.0166327	-0.0161812	0.00249622	-0.00448342	-0.0322929	-0.0333295	-0.0114529	-0.0117063	-0.021862	-0.0313333	-0.0180502

## Sheet: ED_Fig10_StatisticalTest
ROI	'caudalmiddlefrontal'	'entorhinal'	'postcentral'	'parstriangularis'	'supramarginal'	'insula'	bankssts'	'lateralorbitofrontal'	'parsorbitalis'	'middletemporal'	'pericalcarine'	'parahippocampal'	'paracentral'	'medialorbitofrontal'	'frontalpole'	'cuneus'	'inferiortemporal'	'rostralmiddlefrontal'	'rostralanteriorcingulate'	'isthmuscingulate'	'lateraloccipital'	'lingual'	'superiorparietal'	'parsopercularis'	'fusiform'	'caudalanteriorcingulate'	'superiorfrontal'	'temporalpole'	'precuneus'	'transversetemporal'	'precentral'	'inferiorparietal'	'posteriorcingulate'	'superiortemporal'
tscore	-107.294	-36.921	-61.3599	28.5571	-139.522	-21.8342	-214.463	29.8445	37.2345	-88.4555	-236.356	29.1285	20.1453	47.5776	44.2445	19.2429	-41.7298	48.0581	23.0165	85.0733	83.4584	-106.04	-102.533	-18.0065	-34.0527	1.50989	-12.0715	-28.9074	-118.938	-9.2105	-33.0265	-57.3749	-39.4794	-37.4384
df	24	24	24	24	24	24	24	24	24	24	24	24	24	24	24	24	24	24	24	24	24	24	24	24	24	24	24	24	24	24	24	24	24	24
p	1.06e-33	1.17e-22	6.74e-28	4.87e-20	1.96e-36	2.42e-17	6.53e-41	1.74e-20	9.58e-23	1.08e-31	6.34e-42	3.06e-20	1.52e-16	2.88e-25	1.61e-24	4.29e-16	6.46e-24	2.27e-25	7.23e-18	2.74e-31	4.34e-31	1.41e-33	3.15e-33	1.91e-15	7.86e-22	0.144125	1.11e-11	3.66e-20	8.99e-35	2.39e-09	1.61e-21	3.34e-27	2.4e-23	8.42e-23
h	1	1	1	1	1	1	1	1	1	1	1	1	1	1	1	1	1	1	1	1	1	1	1	1	1	0	1	1	1	1	1	1	1	1
ci_lower	-0.0622238	-0.0601682	-0.0376839	0.0142958	-0.0674597	-0.0358937	-0.137386	0.0217048	0.0364281	-0.0517137	-0.12294	0.0214882	0.0122869	0.0343221	0.0400641	0.0176572	-0.0256882	0.0148551	0.046862	0.136638	0.0511271	-0.0446031	-0.0319069	-0.0170205	-0.0198246	-0.000741475	-0.00572242	-0.0418813	-0.0352599	-0.0141297	-0.0129454	-0.0208744	-0.0350709	-0.0203766
ci_upper	-0.0598751	-0.0537975	-0.0352314	0.0165231	-0.065493	-0.0296939	-0.134767	0.0249298	0.0407035	-0.0493555	-0.120812	0.0247655	0.0150919	0.0374349	0.0439848	0.0218999	-0.023267	0.0161883	0.0560941	0.143433	0.0537199	-0.0428999	-0.0306478	-0.01352	-0.0175588	0.00478314	-0.00405137	-0.0362995	-0.034057	-0.00895649	-0.0114226	-0.0194248	-0.0315862	-0.0182473
